# Supplementary material for: Downregulation of PTCD1 in Bladder Urothelial Carcinoma Predicts Poor Prognosis and Levels of Immune Infiltration
Source: J Oncol. 2022 Jun 28;2022:1146186. doi: 10.1155/2022/1146186 (PMC9256401; doi:10.1155/2022/1146186)
Supplement: Supplementary Materials — Supplementary File 1. The differential expression genes between low-PTCD1 group and high-PTCD1 group. Supplementary File 2. The results of GO enrichment analysis and KEGG pathway analysis. [file 1146186.f1.zip]

Archive with 2 entries (2 files):
- 1146186.f1/supplementary file 1 (1).txt
- 1146186.f1/Supplementary file 2 (1).txt
