# Supplementary material for: Downregulation of PTCD1 in Bladder Urothelial Carcinoma Predicts Poor Prognosis and Levels of Immune Infiltration
Source: J Oncol. 2022 Jun 28;2022:1146186. doi: 10.1155/2022/1146186 (PMC9256401; doi:10.1155/2022/1146186)
Supplement: Supplementary Materials — Supplementary File 1. The differential expression genes between low-PTCD1 group and high-PTCD1 group. Supplementary File 2. The results of GO enrichment analysis and KEGG pathway analysis. [file 1146186.f1.zip › 1146186.f1/supplementary file 1 (1).txt]

id	logFC	AveExpr	t	P.Value	adj.P.Val	B
PTCD1	1.015906841	1.822595886	11.1778316	1.61E-25	8.92E-21	47.01327663
THBS1	-60.98235226	38.19422276	-10.0570936	2.00E-21	5.51E-17	37.68526406
ACTN1	-27.13439686	28.96065235	-9.356961857	5.33E-19	9.83E-15	32.16099784
FAP	-3.606254587	2.370466655	-9.011243058	7.67E-18	1.06E-13	29.52824446
SEC23A	-4.264281383	6.515497395	-8.867000118	2.29E-17	2.31E-13	28.44937333
RECQL	-4.163790668	5.909961933	-8.855030166	2.51E-17	2.31E-13	28.36037288
ITGB1	-35.61638112	47.2767661	-8.794339138	3.95E-17	3.12E-13	27.91037529
CD109	-7.775117315	4.856931299	-8.61836173	1.47E-16	1.01E-12	26.61760077
ALKBH4	2.463839693	6.550348599	8.507022461	3.33E-16	2.05E-12	25.80904125
MYO5A	-2.30647552	2.501942688	-8.432420619	5.75E-16	3.18E-12	25.27139534
PRKRIP1	4.53253343	10.9190542	8.284876311	1.67E-15	8.41E-12	24.21793286
ITGAV	-11.59108338	15.94140671	-8.152128263	4.33E-15	2.00E-11	23.28147861
FBN1	-5.945916395	4.525331662	-8.12271161	5.34E-15	2.27E-11	23.07543712
SGMS2	-2.010728428	2.611140595	-8.068315753	7.85E-15	3.10E-11	22.6958562
COL5A2	-43.18005462	31.9939608	-8.020480994	1.10E-14	4.06E-11	22.36359141
DSE	-2.978642675	2.492089641	-8.006278371	1.22E-14	4.20E-11	22.2652159
LHFPL2	-3.517847672	5.899254442	-7.872150242	3.11E-14	9.54E-11	21.34247472
ELK3	-7.614377189	12.90820744	-7.857139648	3.45E-14	1.00E-10	21.23992266
SUSD6	-5.586383868	9.741661336	-7.820000531	4.46E-14	1.23E-10	20.98681107
PAM16	2.127433182	4.572405246	7.80427538	4.97E-14	1.31E-10	20.87990825
TPM4	-36.75181575	75.57742473	-7.762171999	6.65E-14	1.64E-10	20.59446756
TNFAIP6	-5.157563273	3.598190072	-7.756291939	6.92E-14	1.64E-10	20.55469497
IQGAP1	-11.00003996	23.33897871	-7.752310288	7.12E-14	1.64E-10	20.52777591
KLHL5	-3.88951364	4.600564982	-7.744466209	7.51E-14	1.66E-10	20.47477396
CSGALNACT2	-3.378289081	5.763796462	-7.711176064	9.44E-14	1.93E-10	20.25027994
PRNP	-76.60638618	71.39691575	-7.69887891	1.03E-13	2.03E-10	20.16753608
OSMR	-9.378704823	8.682512407	-7.668073995	1.27E-13	2.41E-10	19.96069297
ADAM19	-8.79798924	5.514007744	-7.657887643	1.36E-13	2.50E-10	19.89243227
GNB4	-3.34431663	3.326449248	-7.648219848	1.45E-13	2.57E-10	19.82770948
FPR3	-9.491374637	5.878461168	-7.642432845	1.51E-13	2.57E-10	19.78899673
INHBA	-8.034688706	5.749049047	-7.640132205	1.53E-13	2.57E-10	19.77361248
BUD23	4.810305145	14.06028815	7.562975689	2.59E-13	4.08E-10	19.25969153
CHSY1	-4.399088571	8.5503162	-7.525094213	3.34E-13	5.12E-10	19.00881449
TLR2	-4.981969302	4.512055838	-7.501442345	3.91E-13	5.84E-10	18.85265973
LAMA3	-24.6129664	10.15312833	-7.458477284	5.22E-13	7.59E-10	18.56995067
LRRC8C	-1.200148423	1.397104596	-7.448785305	5.57E-13	7.89E-10	18.50634853
LATS2	-2.153657285	3.638210866	-7.443888196	5.75E-13	7.95E-10	18.47423596
KATNAL1	-1.209541099	1.167050043	-7.433850223	6.15E-13	8.12E-10	18.40846275
AC004967.1	3.269365023	6.7916123	7.433394131	6.17E-13	8.12E-10	18.40547584
VCAN	-13.58931369	10.2911181	-7.339683885	1.15E-12	1.48E-09	17.79475062
GALNT10	-3.082741115	4.177096489	-7.292628591	1.57E-12	1.92E-09	17.49032775
POLR2J	17.06966583	39.24080729	7.271865438	1.80E-12	2.10E-09	17.35648092
HEG1	-4.926361133	5.531815606	-7.270907609	1.81E-12	2.10E-09	17.35031351
PLAU	-84.60096698	74.6038124	-7.26928165	1.83E-12	2.10E-09	17.33984549
ARHGAP21	-3.427390762	5.782688718	-7.261913933	1.92E-12	2.15E-09	17.29243433
CLIC4	-23.93507515	29.99590039	-7.25974753	1.94E-12	2.15E-09	17.27850062
MSN	-47.10019867	47.99714802	-7.249629555	2.08E-12	2.25E-09	17.21346713
SLC39A14	-5.710498027	6.261102676	-7.225171449	2.44E-12	2.59E-09	17.05655199
ZNF786	1.335183747	3.401533829	7.209389587	2.70E-12	2.82E-09	16.95551881
ARL4C	-13.49041704	16.01986466	-7.203329965	2.81E-12	2.88E-09	16.9167715
SAFB2	3.135499395	10.75855572	7.199479494	2.88E-12	2.90E-09	16.8921634
ARSB	-1.079474733	1.934883012	-7.185822895	3.15E-12	3.11E-09	16.80496733
DPYD	-4.159549284	3.755316566	-7.172176076	3.44E-12	3.34E-09	16.7179622
COL5A3	-6.189058349	5.30324218	-7.157619327	3.79E-12	3.58E-09	16.62529757
ADCY7	-1.354330683	1.088523009	-7.156303878	3.82E-12	3.58E-09	16.61693097
FCGR2A	-7.797884538	6.512864137	-7.130811075	4.50E-12	4.15E-09	16.45502658
SLC12A9	2.817291673	7.470298676	7.099458056	5.51E-12	5.00E-09	16.25652218
ITGA5	-22.91799009	20.51182482	-7.082089519	6.17E-12	5.34E-09	16.14685151
CIAO3	1.665845007	4.366810382	7.07986471	6.26E-12	5.34E-09	16.13281851
ZNF3	2.888849631	6.704363775	7.079351117	6.28E-12	5.34E-09	16.12957951
PPP1R35	10.52036351	20.91278228	7.067321274	6.78E-12	5.61E-09	16.05376531
C7orf43	2.841762744	8.286144336	7.066713521	6.81E-12	5.61E-09	16.04993783
SEM1	5.704058181	13.69548484	7.064319945	6.91E-12	5.62E-09	16.03486615
SLC2A12	-1.370152549	0.705186616	-7.048157737	7.67E-12	6.14E-09	15.93320197
ANTXR2	-4.195462098	4.736990353	-7.045226829	7.81E-12	6.14E-09	15.91478542
PLIN3	-15.4582634	33.71384032	-7.04254997	7.95E-12	6.14E-09	15.89797044
PPP1R18	-13.55840012	20.35387121	-7.041643794	8.00E-12	6.14E-09	15.89227934
ADAM12	-4.266548227	3.463741095	-7.033060108	8.45E-12	6.39E-09	15.83839927
RAB31	-14.92684931	17.80857341	-7.009444752	9.82E-12	7.34E-09	15.69043134
EDNRA	-2.622928599	2.792658356	-6.970544467	1.26E-11	9.28E-09	15.44754591
ANXA5	-46.2922141	70.07818708	-6.965319055	1.30E-11	9.46E-09	15.41500066
PLXNC1	-1.353715523	1.443027036	-6.954246883	1.40E-11	9.80E-09	15.34610388
ABL2	-1.54669674	2.606631305	-6.953678057	1.40E-11	9.80E-09	15.34256668
TMUB1	13.20856262	33.90738829	6.942613492	1.50E-11	1.04E-08	15.27380813
NUDT16L1	4.554925815	12.14991476	6.936693724	1.56E-11	1.06E-08	15.23705642
ARFGAP3	-5.578056303	14.20761547	-6.91320705	1.81E-11	1.22E-08	15.09148836
STK17B	-4.105665703	5.942526772	-6.903944517	1.92E-11	1.28E-08	15.03418755
CALU	-22.48296282	43.35079786	-6.898680035	1.98E-11	1.31E-08	15.00164701
KIRREL1	-4.38990258	4.245554722	-6.893296147	2.05E-11	1.33E-08	14.96838875
LAMP2	-14.37289711	27.64310106	-6.855024552	2.61E-11	1.68E-08	14.73256486
FASTK	11.16124478	28.90877572	6.851649018	2.67E-11	1.69E-08	14.71181536
MYH9	-57.89241528	138.2657594	-6.843150259	2.81E-11	1.77E-08	14.65960926
SMIM3	-7.464443326	8.747178734	-6.839873262	2.87E-11	1.78E-08	14.63949311
CORO1C	-10.35135344	18.432313	-6.815929696	3.34E-11	2.03E-08	14.49274615
MRPS33	2.736142359	7.66448985	6.815704261	3.34E-11	2.03E-08	14.49136644
FAM200A	1.336479884	3.707005017	6.812508532	3.41E-11	2.05E-08	14.47181176
AGAP3	5.397196634	12.79353396	6.797947731	3.73E-11	2.22E-08	14.38280672
ATP5MF	23.38070489	59.69262229	6.783986731	4.07E-11	2.39E-08	14.29761075
ADAMTS12	-2.459416253	1.780882176	-6.777065754	4.25E-11	2.45E-08	14.25542786
THEMIS2	-4.381814015	4.955451729	-6.776713623	4.26E-11	2.45E-08	14.25328256
PPFIBP1	-3.141886508	4.417098067	-6.774358479	4.32E-11	2.46E-08	14.23893656
DNAJC30	2.471028966	6.613192845	6.758496112	4.77E-11	2.69E-08	14.14241717
F2R	-6.404596312	7.686761962	-6.747291143	5.12E-11	2.86E-08	14.07434623
ANKS3	1.1483159	2.582840629	6.741180252	5.31E-11	2.93E-08	14.03726025
GPR68	-6.232321688	4.861011784	-6.739712715	5.36E-11	2.93E-08	14.02835803
RAB27A	-1.931274197	3.867330298	-6.736092782	5.48E-11	2.97E-08	14.00640578
PCNX1	-1.608615376	2.707647028	-6.727877824	5.77E-11	3.10E-08	13.95662313
AXL	-14.74871289	10.18816464	-6.700485825	6.84E-11	3.63E-08	13.79097972
TSC22D4	7.956116773	22.38178883	6.689690352	7.31E-11	3.81E-08	13.72584698
KAT2A	12.37651083	28.19389507	6.677643715	7.87E-11	4.04E-08	13.65326519
PCYT2	5.324119889	9.595228725	6.676956204	7.90E-11	4.04E-08	13.64912607
ATXN1	-1.165495561	1.649842453	-6.671949181	8.15E-11	4.13E-08	13.61899187
SRRT	8.6317415	32.48147059	6.659736588	8.78E-11	4.41E-08	13.54556807
ALDH1L2	-1.189471908	0.965675063	-6.656836102	8.94E-11	4.45E-08	13.52814585
DECR2	2.608008714	4.93681526	6.652875125	9.16E-11	4.52E-08	13.50436352
PDGFRB	-12.01973004	13.27875428	-6.649226525	9.37E-11	4.58E-08	13.48246683
TSEN54	5.716333264	15.79934114	6.636035435	1.02E-10	4.83E-08	13.40338268
CHST11	-5.334453468	6.069744723	-6.634990398	1.02E-10	4.83E-08	13.39712281
PRXL2C	-2.322431741	3.552606996	-6.625402516	1.08E-10	5.08E-08	13.33972765
CNIH1	-4.122153769	13.69392885	-6.617589484	1.14E-10	5.25E-08	13.29300666
LAMC2	-127.5645019	53.21675573	-6.617249829	1.14E-10	5.25E-08	13.29097657
WDR44	-1.875171141	4.240633847	-6.609011514	1.20E-10	5.47E-08	13.2417627
RASSF8	-1.695448812	2.105683302	-6.591487321	1.33E-10	6.03E-08	13.13724183
WWTR1	-4.073026832	6.401766304	-6.590407535	1.34E-10	6.03E-08	13.13080891
PRDM1	-3.328950207	3.995682717	-6.588673362	1.36E-10	6.04E-08	13.12047923
FMC1	3.667746644	6.839860983	6.587639696	1.37E-10	6.04E-08	13.11432319
NID1	-12.37304729	15.07972504	-6.582847808	1.41E-10	6.17E-08	13.08579512
APBB2	-1.223223683	2.249754758	-6.574278225	1.48E-10	6.45E-08	13.03481879
MOSPD3	6.477128082	15.30964786	6.570054163	1.52E-10	6.56E-08	13.00971165
PCDHGC3	-2.058102097	2.148678089	-6.567867148	1.54E-10	6.60E-08	12.99671753
GBE1	-3.413675476	5.701365497	-6.557088475	1.64E-10	6.99E-08	12.93272737
CLASRP	4.208120474	11.03863673	6.552813228	1.69E-10	7.12E-08	12.90736994
REPIN1	10.10362473	21.43849724	6.549313075	1.72E-10	7.22E-08	12.88661975
ITGA2	-11.04069914	10.42086039	-6.543592657	1.78E-10	7.41E-08	12.85272637
COL12A1	-18.8861727	18.79724631	-6.538095534	1.84E-10	7.57E-08	12.82017865
IP6K2	7.331726456	17.507261	6.537804304	1.85E-10	7.57E-08	12.81845493
ZNHIT1	7.310287831	17.90654891	6.52925558	1.95E-10	7.87E-08	12.76788504
STX11	-1.902655565	2.053406978	-6.528772853	1.95E-10	7.87E-08	12.76503107
MMP14	-91.60575109	132.302982	-6.526508583	1.98E-10	7.92E-08	12.75164661
MANCR	-1.998759135	0.729422878	-6.513843393	2.14E-10	8.42E-08	12.67685019
ATL3	-5.082891697	10.94691931	-6.51289512	2.15E-10	8.42E-08	12.67125475
MICAL2	-3.536164064	4.526566527	-6.508835816	2.20E-10	8.55E-08	12.64730967
NRP1	-5.746708013	5.91839624	-6.508042605	2.21E-10	8.55E-08	12.64263208
NAT9	3.799088476	10.91453924	6.502798311	2.28E-10	8.76E-08	12.611718
ITGA6	-32.75572501	33.72572695	-6.497771316	2.35E-10	8.97E-08	12.58210388
CHST15	-4.269293186	3.931650164	-6.48466186	2.55E-10	9.64E-08	12.50496354
PICALM	-9.269188676	28.42793921	-6.481554263	2.60E-10	9.76E-08	12.48669601
AIDA	-1.596919612	4.011450241	-6.472728823	2.74E-10	1.02E-07	12.43485593
ADAMTS2	-6.44669826	5.974332081	-6.468804051	2.80E-10	1.04E-07	12.41182056
GXYLT2	-1.638550836	1.354861288	-6.458567507	2.98E-10	1.10E-07	12.35179359
MAP3K20	-3.032809724	3.736662164	-6.442347048	3.28E-10	1.18E-07	12.25683584
ITGB6	-23.60918381	25.62582807	-6.4300008	3.54E-10	1.26E-07	12.18468917
FAM126A	-1.147693969	1.511338789	-6.425398188	3.63E-10	1.28E-07	12.15782224
MEPCE	5.839544618	18.84098171	6.424353242	3.66E-10	1.28E-07	12.15172474
WDR83	1.808039957	4.493947606	6.419278337	3.77E-10	1.31E-07	12.12212305
LTBP2	-9.199370046	10.52235247	-6.41184946	3.94E-10	1.35E-07	12.07882524
FN1	-173.9994393	134.4246388	-6.39676624	4.31E-10	1.46E-07	11.99104177
COL15A1	-11.74552862	11.96648412	-6.392036597	4.43E-10	1.49E-07	11.96355038
DUS1L	10.55968915	27.64167987	6.363459084	5.25E-10	1.76E-07	11.7977962
HRH1	-2.609577322	3.65322578	-6.354931898	5.53E-10	1.84E-07	11.74845518
NSUN5P1	2.406662303	3.788543043	6.353603667	5.57E-10	1.84E-07	11.7407745
HPS5	-1.232535877	2.838274601	-6.352178146	5.62E-10	1.85E-07	11.7325327
REEP3	-5.292968528	12.31087905	-6.347025014	5.79E-10	1.88E-07	11.70275197
ZNF783	1.298594453	3.206608511	6.346857523	5.80E-10	1.88E-07	11.70178435
TGFBR2	-12.35017035	18.22163123	-6.343431368	5.92E-10	1.91E-07	11.6819955
PAXIP1-AS1	2.81668333	5.244956278	6.342368396	5.95E-10	1.91E-07	11.67585775
BUD31	6.701579402	23.74499077	6.341334826	5.99E-10	1.91E-07	11.66989058
E4F1	2.075214157	5.90191892	6.332624327	6.31E-10	2.00E-07	11.61963353
CLIP1	-2.666521325	6.240531946	-6.332109266	6.33E-10	2.00E-07	11.61666356
PDGFC	-2.360817676	2.787298783	-6.329833872	6.41E-10	2.01E-07	11.60354543
GPR176	-2.53491972	2.449662736	-6.324965283	6.60E-10	2.06E-07	11.57549
HDAC10	1.637091335	3.056292342	6.323343496	6.66E-10	2.07E-07	11.56614833
IL2RA	-2.960340423	2.142469942	-6.309492956	7.23E-10	2.23E-07	11.48644807
ATP10D	-2.229987383	3.118361308	-6.307943067	7.30E-10	2.24E-07	11.47753848
GLT8D2	-2.967275787	3.013003426	-6.295070738	7.87E-10	2.40E-07	11.40361114
NIN	-1.568478953	3.504325631	-6.284859437	8.36E-10	2.54E-07	11.34505494
CRISPLD2	-8.038813582	8.016072135	-6.281624111	8.52E-10	2.57E-07	11.32651848
ZNF444	2.221429304	5.503177191	6.28011121	8.59E-10	2.58E-07	11.31785317
AC073335.2	2.523854538	3.819370248	6.272152062	9.00E-10	2.69E-07	11.27229463
HSPG2	-8.13403156	10.93814626	-6.268607155	9.19E-10	2.73E-07	11.25201875
CPSF4	3.042215321	8.703319761	6.263613678	9.46E-10	2.80E-07	11.22347352
AKAP13	-2.18465484	4.511305846	-6.253265789	1.01E-09	2.96E-07	11.16437958
RCC1L	3.989088263	16.65375612	6.249916524	1.03E-09	3.00E-07	11.14527014
NFIL3	-9.143110315	15.39813707	-6.24724779	1.04E-09	3.03E-07	11.13004957
RAB40C	5.299129103	12.02623527	6.239062774	1.09E-09	3.16E-07	11.08340156
BBX	-2.377769854	5.046914665	-6.237058806	1.11E-09	3.17E-07	11.07198825
SIRPA	-7.736484901	8.837803895	-6.237018318	1.11E-09	3.17E-07	11.07175769
FNDC3B	-5.027358264	9.200497678	-6.226470829	1.18E-09	3.35E-07	11.01173635
COL6A3	-30.48249635	28.66069072	-6.225179496	1.18E-09	3.36E-07	11.00439369
GLIPR1	-3.030114216	3.156801877	-6.219736056	1.22E-09	3.45E-07	10.97345556
LINC02081	-1.002612371	0.704714052	-6.21797803	1.24E-09	3.45E-07	10.9634685
GIGYF1	5.171077507	12.42181831	6.215814357	1.25E-09	3.48E-07	10.95118023
SIRT7	3.106749472	8.138113749	6.214607774	1.26E-09	3.48E-07	10.94432915
TPRN	2.610842441	5.682930686	6.200146237	1.37E-09	3.77E-07	10.86230112
RASA3	-3.359606097	4.13083141	-6.197934335	1.39E-09	3.78E-07	10.84976884
PLAUR	-10.45048499	12.78897877	-6.197187068	1.39E-09	3.78E-07	10.84553578
C1orf35	2.471620987	7.393251063	6.196424329	1.40E-09	3.78E-07	10.84121552
LDHA	-62.77634397	101.9038265	-6.196113356	1.40E-09	3.78E-07	10.83945425
TMOD3	-3.620352836	9.23374086	-6.188385089	1.47E-09	3.91E-07	10.79570691
FBRSL1	2.621402765	7.180178742	6.188125191	1.47E-09	3.91E-07	10.7942365
SNRNP70	20.43873323	57.66386758	6.177993685	1.56E-09	4.12E-07	10.73695579
CAPN2	-12.7828937	23.69009744	-6.172050538	1.61E-09	4.25E-07	10.70339115
COL3A1	-442.0119483	345.9073651	-6.164179702	1.69E-09	4.40E-07	10.65898094
CAB39	-6.189214562	16.02151328	-6.158717229	1.74E-09	4.52E-07	10.62818729
P4HA2	-3.644652701	6.684984492	-6.15364906	1.79E-09	4.63E-07	10.59963675
PJA2	-5.52036631	12.7615728	-6.151440095	1.82E-09	4.67E-07	10.58719909
ZNF469	-1.594846429	1.01771252	-6.145605985	1.88E-09	4.81E-07	10.55436776
TRPT1	6.281787413	15.31565242	6.144814599	1.89E-09	4.81E-07	10.54991625
BCAR3	-4.614250752	7.836236807	-6.143434158	1.90E-09	4.83E-07	10.54215248
MTM1	-1.056296325	2.666024293	-6.142303577	1.92E-09	4.84E-07	10.53579502
ITPR2	-2.193655373	2.191564426	-6.139768961	1.94E-09	4.88E-07	10.52154597
SNHG11	1.960753962	4.763763732	6.138553613	1.96E-09	4.90E-07	10.51471529
TNC	-24.92625394	17.42507719	-6.134431814	2.01E-09	4.96E-07	10.49155772
SNX6	-5.560985358	16.3159577	-6.134095505	2.01E-09	4.96E-07	10.4896688
RBBP8NL	4.740790878	6.311463697	6.133927448	2.01E-09	4.96E-07	10.48872492
MRPL53	1.320499992	3.27823384	6.125823063	2.11E-09	5.18E-07	10.44323278
NR3C1	-2.565094288	3.753969282	-6.109050692	2.32E-09	5.67E-07	10.349244
TPST1	-5.750587985	8.842559578	-6.091396691	2.57E-09	6.20E-07	10.25054682
TLN1	-14.85690557	30.72177835	-6.088667397	2.61E-09	6.27E-07	10.23530958
ATP6V1F	37.31049775	146.4466032	6.084272106	2.67E-09	6.40E-07	10.21078331
MYO1B	-7.516046577	9.643691926	-6.081509469	2.72E-09	6.47E-07	10.19537502
BZW1	-4.568053873	13.49540054	-6.079511933	2.75E-09	6.52E-07	10.18423764
ZEB2	-1.245267156	1.031139994	-6.072883367	2.85E-09	6.74E-07	10.14730154
AP4M1	2.071337363	5.772799541	6.071526346	2.88E-09	6.75E-07	10.13974402
NDUFA7	1.22745371	2.705463668	6.071314383	2.88E-09	6.75E-07	10.13856368
CDK10	4.375961809	10.45218814	6.068913858	2.92E-09	6.76E-07	10.12519851
FO538757.1	1.063276316	2.106762761	6.068881337	2.92E-09	6.76E-07	10.12501748
ACOT9	-3.152784204	6.472904513	-6.063559942	3.01E-09	6.90E-07	10.09540596
ATP5MC2	21.40979864	69.22216543	6.060538541	3.06E-09	7.00E-07	10.07860269
OR7E38P	2.685984055	5.52669913	6.045787672	3.33E-09	7.55E-07	9.996667504
MZF1	1.972935817	4.115353423	6.031047229	3.62E-09	8.14E-07	9.914957134
CCDC130	3.829712113	9.958006843	6.027622728	3.70E-09	8.27E-07	9.89599808
SRPX	-12.23890118	8.074878721	-6.018263115	3.90E-09	8.61E-07	9.844226508
TMCC3	-2.053356768	2.426577475	-6.01081314	4.07E-09	8.95E-07	9.803066059
LIME1	1.059126037	1.8718705	6.009757326	4.09E-09	8.97E-07	9.797236238
MEF2A	-2.023664341	5.11131003	-6.007437356	4.14E-09	9.05E-07	9.784429223
MAGT1	-6.396538841	21.38367029	-5.999854507	4.33E-09	9.37E-07	9.742598281
RIN2	-6.75191957	13.40343086	-5.992632283	4.51E-09	9.70E-07	9.702797952
GNAI3	-1.819907105	4.79717982	-5.992441468	4.51E-09	9.70E-07	9.701746952
NXN	-7.815801919	10.49403752	-5.984887377	4.71E-09	1.01E-06	9.660161928
RHOT2	6.685772142	19.28392138	5.981049879	4.81E-09	1.03E-06	9.639053497
IGF2R	-4.45571293	9.425440585	-5.979231419	4.86E-09	1.03E-06	9.629054901
PTRHD1	4.099694365	12.10277171	5.977891332	4.90E-09	1.03E-06	9.621688218
SEC14L2	-2.621793178	3.032920135	-5.968965058	5.15E-09	1.08E-06	9.572654386
AC074117.1	1.050818576	2.338024569	5.966391382	5.23E-09	1.09E-06	9.558528101
IPO7	-7.168368621	18.3187745	-5.963054172	5.33E-09	1.10E-06	9.540218586
LPAR1	-2.636089705	3.915828199	-5.956481275	5.53E-09	1.13E-06	9.504181753
PHLDB2	-2.886926513	4.093505558	-5.956376129	5.53E-09	1.13E-06	9.503605544
ADAMTS15	-2.053762997	1.364427492	-5.956274783	5.53E-09	1.13E-06	9.503050174
ZNF513	5.107898332	12.66035508	5.948837446	5.77E-09	1.17E-06	9.462315425
NEK6	-3.660720369	5.867756608	-5.947481088	5.81E-09	1.17E-06	9.454891188
HSPA13	-3.481547563	6.747476509	-5.946104196	5.86E-09	1.18E-06	9.447356012
MCRIP2	3.511081383	6.218476924	5.941079115	6.03E-09	1.21E-06	9.419868219
ZNF213-AS1	1.046703376	2.261458631	5.931583203	6.36E-09	1.27E-06	9.367977872
KRT8P12	2.183390417	5.575175337	5.929895038	6.42E-09	1.27E-06	9.358760225
MMGT1	-3.054632711	8.604184743	-5.929785171	6.42E-09	1.27E-06	9.35816041
NEK8	1.327926724	2.776804717	5.928956613	6.45E-09	1.27E-06	9.353637233
ITPRIP	-3.740507225	6.540386953	-5.907231432	7.29E-09	1.43E-06	9.235227498
CDCP1	-9.8971774	14.99545805	-5.906117494	7.33E-09	1.44E-06	9.229166031
LUZP1	-1.891907617	4.792222898	-5.903591507	7.44E-09	1.45E-06	9.2154245
NDUFA5	1.459997926	5.913669918	5.9026035	7.48E-09	1.45E-06	9.21005103
LOX	-5.081600605	5.122350306	-5.902163955	7.49E-09	1.45E-06	9.207660721
PYGL	-20.52922216	33.75924631	-5.900997976	7.54E-09	1.46E-06	9.201320691
DDR2	-2.201085017	2.095174353	-5.900276476	7.57E-09	1.46E-06	9.197398051
SAMD10	4.387626246	7.877988082	5.900022613	7.59E-09	1.46E-06	9.196017947
AC010503.4	9.004437255	16.8536959	5.898768021	7.64E-09	1.46E-06	9.189198212
ICA1	5.293941636	9.048184356	5.897527647	7.69E-09	1.47E-06	9.182456966
ZNF282	3.786964003	15.2418953	5.895568038	7.78E-09	1.48E-06	9.171809226
POP7	14.2352938	40.39268626	5.892593433	7.91E-09	1.50E-06	9.155652109
LSM8	1.478290028	5.801494413	5.891957276	7.93E-09	1.50E-06	9.152197595
METTL26	14.65801226	32.79496332	5.890079721	8.02E-09	1.50E-06	9.142003782
SERINC1	-12.59277708	39.80073861	-5.889748248	8.03E-09	1.50E-06	9.140204399
GPC6	-2.100690164	1.835764775	-5.8882686	8.10E-09	1.50E-06	9.132173255
SAV1	-1.711157501	4.745641587	-5.88813885	8.11E-09	1.50E-06	9.131469084
SVIL	-7.694765385	10.76837948	-5.888058979	8.11E-09	1.50E-06	9.131035624
SPHK1	-8.923343433	8.616760846	-5.882779149	8.35E-09	1.54E-06	9.102392832
ZNF394	1.84036459	7.110732022	5.880867556	8.44E-09	1.55E-06	9.092027899
ST5	-2.693573893	4.345158947	-5.870802257	8.93E-09	1.63E-06	9.03749933
AC010326.3	3.053230364	6.52898627	5.86817405	9.06E-09	1.65E-06	9.023274064
SNX9	-4.110999811	13.90571374	-5.86208808	9.37E-09	1.69E-06	8.990354208
FKBP14	-1.792720089	4.243546429	-5.862031483	9.37E-09	1.69E-06	8.990048206
AGPS	-2.093475801	5.985545013	-5.853224454	9.84E-09	1.77E-06	8.942461308
DHX34	2.58060207	7.846153957	5.852926589	9.86E-09	1.77E-06	8.940852916
GLI4	3.533553831	6.545753536	5.845882979	1.03E-08	1.83E-06	8.902839487
PGK1	-46.83770035	95.67513966	-5.84187114	1.05E-08	1.87E-06	8.881205448
ILK	-1.259748151	2.666077478	-5.841295095	1.05E-08	1.87E-06	8.878100128
NRP2	-2.915925336	3.169507273	-5.834953069	1.09E-08	1.92E-06	8.843928941
SPECC1	-1.793181593	2.278492041	-5.831823402	1.11E-08	1.95E-06	8.827077707
PMPCB	3.093188272	13.19914396	5.830956355	1.11E-08	1.95E-06	8.822410577
PICK1	3.404584334	8.617994435	5.825966653	1.14E-08	2.00E-06	8.795563482
AC003072.1	2.493866232	4.386922466	5.82071619	1.18E-08	2.06E-06	8.767334394
MXRA5	-13.05574541	11.74377354	-5.818530657	1.19E-08	2.07E-06	8.75559025
KLF10	-8.859635601	16.1603262	-5.815135478	1.22E-08	2.10E-06	8.737353386
APP	-46.96814752	114.8351251	-5.812452059	1.23E-08	2.12E-06	8.722946049
MIR25	5.508043065	7.713059579	5.80460237	1.29E-08	2.20E-06	8.680833296
ZNF692	6.488975214	11.16484783	5.803258659	1.30E-08	2.21E-06	8.673629267
PMS2P1	2.836344808	8.822751334	5.796254611	1.35E-08	2.29E-06	8.636101428
IRF2BP1	4.346908045	13.59608259	5.783702315	1.45E-08	2.44E-06	8.568942238
CGAS	-2.421428963	3.722751584	-5.778389961	1.49E-08	2.51E-06	8.540556524
TMEM60	4.141142323	16.2625717	5.776995443	1.50E-08	2.51E-06	8.533108811
TIMP3	-1.787847096	1.695373565	-5.776755938	1.50E-08	2.51E-06	8.531829838
NCF2	-4.421083556	5.109914576	-5.775983187	1.51E-08	2.51E-06	8.527703608
COPS6	10.85070664	42.43353529	5.774482934	1.52E-08	2.52E-06	8.519694097
PALLD	-12.07700344	14.66268372	-5.771807253	1.54E-08	2.55E-06	8.505413628
RSU1	-5.608311324	17.05930551	-5.770554616	1.55E-08	2.56E-06	8.498730072
WBP1	3.466886249	7.330911599	5.768619133	1.57E-08	2.58E-06	8.488405551
EXT1	-5.771858476	9.67814921	-5.764858082	1.60E-08	2.63E-06	8.468351262
COL8A1	-4.91874529	4.91340469	-5.763957395	1.61E-08	2.63E-06	8.46355036
TKFC	2.23056937	6.723296024	5.762432189	1.62E-08	2.65E-06	8.45542206
ALKBH2	3.405048855	8.799199447	5.75717861	1.67E-08	2.72E-06	8.427438109
TELO2	4.244555403	14.15147468	5.75107426	1.73E-08	2.79E-06	8.394949676
BICC1	-1.519368443	1.633996315	-5.743684196	1.80E-08	2.88E-06	8.355657698
PPP1R16A	2.928917109	6.572348198	5.737540645	1.86E-08	2.97E-06	8.323026005
ARF5	25.85162916	97.30873761	5.730856472	1.93E-08	3.08E-06	8.287556572
ZNF212	1.754892688	7.095555903	5.729171731	1.95E-08	3.10E-06	8.278622081
MED25	3.41707289	12.33515145	5.721226207	2.04E-08	3.21E-06	8.236515698
TARBP2	2.906780226	9.656453128	5.718988859	2.06E-08	3.24E-06	8.224668121
SH2B1	4.461916504	10.1659312	5.718686472	2.06E-08	3.24E-06	8.223067172
FHOD3	-1.943986495	2.251902057	-5.71564625	2.10E-08	3.29E-06	8.206975144
EVC	-1.344910006	1.702395442	-5.710676914	2.16E-08	3.37E-06	8.180687932
TEPSIN	1.657306495	4.470793829	5.709462292	2.17E-08	3.38E-06	8.174265691
VCL	-8.531092067	18.62335723	-5.704075937	2.23E-08	3.47E-06	8.1457997
YIPF5	-3.492320122	12.0245591	-5.70362267	2.24E-08	3.47E-06	8.143405302
CD93	-8.453034044	8.643561879	-5.701005246	2.27E-08	3.51E-06	8.129581867
AC010326.4	2.709930591	5.058886775	5.696915837	2.32E-08	3.58E-06	8.107995255
CCDC57	1.139490243	2.691406862	5.69603652	2.33E-08	3.58E-06	8.103355366
KCTD9	-2.226937798	5.023193559	-5.695836226	2.34E-08	3.58E-06	8.102298559
KMT2E-AS1	3.358396855	6.324097407	5.693360633	2.37E-08	3.62E-06	8.089239279
PGAM1	-8.87625532	20.77764756	-5.689648842	2.42E-08	3.67E-06	8.069667871
LIMS1	-3.321884209	8.9284238	-5.685161651	2.48E-08	3.74E-06	8.04602251
PRR14	4.029959273	13.56277141	5.679174091	2.56E-08	3.84E-06	8.014495744
PI15	-1.096118159	0.758603251	-5.677100915	2.59E-08	3.88E-06	8.003586309
SLCO2B1	-4.760834734	3.34538499	-5.669444631	2.70E-08	4.03E-06	7.963327013
MAMDC2	-1.655371445	1.201613644	-5.666782701	2.74E-08	4.08E-06	7.949340582
NR2F6	15.37615645	37.95242156	5.664193879	2.77E-08	4.12E-06	7.935743661
FGD6	-1.363268346	2.346720117	-5.663720528	2.78E-08	4.12E-06	7.933258117
ZNF414	1.678552645	4.762473895	5.661657548	2.81E-08	4.16E-06	7.922427586
GPX8	-4.477929923	6.50243452	-5.658310204	2.86E-08	4.22E-06	7.904861392
GTF2IP20	1.972287971	3.2330758	5.656379778	2.89E-08	4.25E-06	7.894734946
CC2D1A	4.716035672	16.14736226	5.655992457	2.90E-08	4.25E-06	7.892703527
NOTCH2	-3.73997158	6.042784116	-5.655705596	2.90E-08	4.25E-06	7.891199082
AL365356.5	-6.728463256	4.588649896	-5.653861528	2.93E-08	4.27E-06	7.881529387
ZNF862	1.019468082	1.844439623	5.653717728	2.94E-08	4.27E-06	7.880775461
SPARC	-210.2275762	243.7658309	-5.651522077	2.97E-08	4.31E-06	7.869265949
ZNF768	9.408935497	27.05869064	5.64679284	3.05E-08	4.41E-06	7.844488484
BACH1	-3.95957445	6.423445158	-5.645899991	3.06E-08	4.42E-06	7.839812651
EXOC5	-1.488274537	4.082876143	-5.641020721	3.14E-08	4.52E-06	7.814271204
CDPF1	1.3548483	4.760478976	5.633780283	3.27E-08	4.65E-06	7.776404632
SULF1	-12.18419595	11.81602179	-5.628149077	3.37E-08	4.76E-06	7.746982942
PLA2G6	1.725910997	2.671858311	5.628121792	3.37E-08	4.76E-06	7.746840448
HIF1A	-25.30464913	39.11624694	-5.627003047	3.39E-08	4.78E-06	7.740998298
FAM69A	-2.351627652	3.907276734	-5.625521492	3.42E-08	4.81E-06	7.733263074
ECI1	6.797704559	16.06518074	5.617390285	3.57E-08	5.01E-06	7.690840968
TRIO	-2.859269664	5.193952987	-5.61051737	3.71E-08	5.17E-06	7.655024655
OLFML2B	-9.764777035	10.09854882	-5.608733069	3.74E-08	5.21E-06	7.645732409
LIMA1	-13.41670196	25.46595791	-5.606704287	3.78E-08	5.24E-06	7.635170037
DNAL4	3.855337708	11.09013869	5.606703298	3.78E-08	5.24E-06	7.635164887
PHKG2	2.022532164	5.604350988	5.602059711	3.88E-08	5.34E-06	7.611001505
PTOV1-AS2	2.126451787	4.292844211	5.601287088	3.89E-08	5.34E-06	7.606982748
SEL1L	-2.853695482	9.201305312	-5.601274772	3.89E-08	5.34E-06	7.606918687
ROCK1	-1.915186902	4.826121144	-5.601188731	3.90E-08	5.34E-06	7.606471183
XDH	-2.952941704	2.710055798	-5.599151839	3.94E-08	5.39E-06	7.59587884
CACNB3	3.328538389	7.294526825	5.598023594	3.96E-08	5.41E-06	7.590013108
POSTN	-48.922811	42.57709498	-5.588982996	4.16E-08	5.65E-06	7.543047801
PCBD1	19.77699664	49.6428262	5.587704598	4.19E-08	5.67E-06	7.53641187
FBXO32	-7.415136395	9.09905306	-5.587161426	4.20E-08	5.67E-06	7.533592754
SH3RF3	-1.145454844	1.349231143	-5.586798261	4.21E-08	5.67E-06	7.531708029
RABEP2	4.722530548	11.43323541	5.583781952	4.28E-08	5.74E-06	7.516058261
C8orf82	3.917247762	10.45687912	5.58369346	4.28E-08	5.74E-06	7.515599241
BTBD2	5.519109708	21.05704839	5.5769232	4.44E-08	5.91E-06	7.480499456
PDLIM5	-3.362862223	8.050387297	-5.575868306	4.46E-08	5.91E-06	7.475033754
AC023509.4	1.066956485	1.833083609	5.574617778	4.49E-08	5.94E-06	7.468555563
AES	37.29147055	91.78654097	5.570141192	4.60E-08	6.05E-06	7.445375459
FBRS	5.250688727	17.0419498	5.568914261	4.63E-08	6.06E-06	7.43902511
NPBWR1	-1.201647192	0.685330805	-5.568880039	4.63E-08	6.06E-06	7.438848003
SRGN	-64.82505713	66.29803156	-5.564104569	4.75E-08	6.19E-06	7.414142709
NDUFA3	10.62898088	24.83128778	5.559112053	4.88E-08	6.33E-06	7.38833405
UBE2D4	1.11099181	3.716698969	5.558915529	4.88E-08	6.33E-06	7.387318533
TMED7	-5.622285883	19.24656089	-5.557663778	4.92E-08	6.36E-06	7.380850966
KCTD12	-7.8753397	10.04025076	-5.551629089	5.08E-08	6.55E-06	7.349688411
SPPL2B	3.485702485	8.421061886	5.550360404	5.11E-08	6.58E-06	7.343140751
CALD1	-18.89427445	22.31583262	-5.549705502	5.13E-08	6.59E-06	7.339761319
RAB23	-1.690051915	2.24682854	-5.546807134	5.21E-08	6.66E-06	7.324809242
AC139530.1	1.217051496	2.52547406	5.543419001	5.30E-08	6.75E-06	7.307339097
CDH3	-34.833006	31.8843878	-5.543188621	5.31E-08	6.75E-06	7.306151528
MFAP3	-1.244560829	2.294846035	-5.542373629	5.33E-08	6.76E-06	7.301950726
FLNA	-84.14526707	102.8232504	-5.541635505	5.35E-08	6.77E-06	7.298146589
INO80B	1.468083424	3.839127078	5.540678701	5.38E-08	6.79E-06	7.293216075
SACS	-1.323468701	1.080991258	-5.539096152	5.43E-08	6.83E-06	7.285062639
KTN1	-6.18447125	16.65677678	-5.537619237	5.47E-08	6.87E-06	7.277455245
P4HTM	2.755981451	6.23768176	5.533445055	5.59E-08	7.01E-06	7.255964034
CCDC88A	-1.526967307	1.883497597	-5.531139172	5.66E-08	7.08E-06	7.244097945
NAA60	1.604913777	6.001138038	5.529765254	5.70E-08	7.11E-06	7.237029777
FAM193B	3.827744895	8.540749279	5.527106393	5.78E-08	7.19E-06	7.223355475
SNAI2	-19.14913867	18.93313745	-5.526847128	5.79E-08	7.19E-06	7.222022397
AL109811.3	1.614368611	2.743051799	5.526178847	5.81E-08	7.20E-06	7.218586512
GATA3	59.86689572	86.29031849	5.518882025	6.04E-08	7.47E-06	7.181094099
OXLD1	7.994648591	20.49978102	5.517729294	6.08E-08	7.50E-06	7.175175063
SSR3	-9.091576753	34.28188618	-5.511657956	6.28E-08	7.72E-06	7.144017576
MIGA2	2.635864869	6.047859923	5.502604071	6.58E-08	8.09E-06	7.097608922
C12orf10	5.259939175	18.26366057	5.50214222	6.60E-08	8.09E-06	7.095243319
CBY1	3.849854559	12.24019603	5.501644138	6.62E-08	8.09E-06	7.092692332
JAK1	-7.20862427	22.52412446	-5.496612519	6.80E-08	8.27E-06	7.066933457
FLI1	-1.13555001	1.511685733	-5.492956291	6.93E-08	8.38E-06	7.048228519
SEC24D	-2.293815318	5.544195777	-5.491975017	6.96E-08	8.40E-06	7.043210238
MCFD2	-5.107493693	14.40106886	-5.490399373	7.02E-08	8.44E-06	7.035153936
PYCR2	7.332755949	24.28173302	5.486314915	7.17E-08	8.58E-06	7.014279317
LUC7L2	1.730611717	7.192360891	5.484598276	7.24E-08	8.62E-06	7.005510014
SMUG1	2.678524435	8.568558901	5.482696486	7.31E-08	8.65E-06	6.995797657
LOXL2	-7.440720204	9.330860453	-5.48112601	7.37E-08	8.71E-06	6.987779494
TNK2	4.420817954	9.860402838	5.475984944	7.58E-08	8.92E-06	6.961545352
MALL	-2.851390546	2.323369768	-5.475708339	7.59E-08	8.92E-06	6.96013448
MKRN1	5.751389125	23.42633501	5.473013286	7.70E-08	9.01E-06	6.946391095
MCF2L-AS1	2.668692936	3.441874545	5.465567974	8.00E-08	9.33E-06	6.908454231
ETS1	-6.490947728	13.36351189	-5.464426265	8.05E-08	9.35E-06	6.902640708
TRIM22	-7.151148676	9.217075343	-5.46403485	8.07E-08	9.35E-06	6.900647889
STK17A	-4.942639013	8.043629633	-5.461414522	8.18E-08	9.46E-06	6.887310116
CAVIN1	-48.97566184	67.54160854	-5.459907933	8.24E-08	9.50E-06	6.879643911
MAP4K4	-5.508898326	11.82953699	-5.459546378	8.26E-08	9.50E-06	6.877804429
AL591895.1	7.405992309	13.28121347	5.45934212	8.27E-08	9.50E-06	6.876765273
WASH3P	1.363027718	3.599372033	5.451796171	8.60E-08	9.82E-06	6.838399039
PXDN	-7.026891151	7.105380343	-5.447538235	8.80E-08	1.00E-05	6.816770468
AC135050.6	4.022251195	10.91650703	5.447431446	8.80E-08	1.00E-05	6.816228213
AC005726.3	1.816215623	2.495790641	5.446560287	8.84E-08	1.00E-05	6.811804962
KLF9	-4.004046515	5.482231692	-5.444970075	8.92E-08	1.01E-05	6.803732342
FBXO44	2.463067284	6.159887976	5.444720694	8.93E-08	1.01E-05	6.802466555
ATAT1	2.916296663	5.679618222	5.44416455	8.95E-08	1.01E-05	6.799643914
CDK5RAP3	9.24779045	24.40281629	5.442837963	9.02E-08	1.01E-05	6.792911998
PARVA	-3.021395475	7.638013426	-5.441738709	9.07E-08	1.02E-05	6.787334781
TRAF4	18.89234394	40.25056894	5.439735158	9.16E-08	1.03E-05	6.777171999
SETX	-2.467997895	5.874597552	-5.439705666	9.17E-08	1.03E-05	6.777022429
UQCR10	47.55115081	116.2436899	5.438511566	9.22E-08	1.03E-05	6.770967059
PRKG1	-1.067749151	0.831134609	-5.436522873	9.32E-08	1.04E-05	6.760884812
OPN3	-1.753402627	2.215272558	-5.434613699	9.41E-08	1.05E-05	6.751208712
TMCO6	1.441238848	4.494841016	5.432192208	9.53E-08	1.05E-05	6.738940314
ANTXR1	-10.96675257	15.22954096	-5.431869213	9.55E-08	1.05E-05	6.737304227
CPSF2	-1.297737057	4.885987031	-5.430191986	9.63E-08	1.06E-05	6.728809829
ZNF205	2.670283804	8.10050701	5.428163839	9.74E-08	1.07E-05	6.718541214
HID1	9.936000462	15.34873432	5.427842442	9.75E-08	1.07E-05	6.71691427
LAMA4	-3.935398104	5.871976451	-5.425237598	9.89E-08	1.08E-05	6.703731356
IGF2BP2	-6.326948445	6.558094007	-5.424721264	9.91E-08	1.08E-05	6.701118882
WASHC5	-3.941764588	11.58950868	-5.424704634	9.91E-08	1.08E-05	6.701034741
LAMTOR4	21.98820966	48.61347525	5.42343535	9.98E-08	1.08E-05	6.694613526
HDDC3	1.369558071	4.334365314	5.422466297	1.00E-07	1.09E-05	6.689712038
DCXR	18.70276533	38.21744318	5.421675614	1.01E-07	1.09E-05	6.685713306
MCL1	-43.08954882	104.0698803	-5.419208271	1.02E-07	1.10E-05	6.673238438
KLHDC4	1.284336163	3.527804936	5.413938002	1.05E-07	1.13E-05	6.646608471
TAF1C	3.943725349	10.22794021	5.413372649	1.05E-07	1.13E-05	6.643753152
AC018638.5	5.84424338	12.44485653	5.412850701	1.05E-07	1.13E-05	6.641117278
CD163	-13.08079318	8.728184603	-5.412016231	1.06E-07	1.13E-05	6.636903609
BACE1-AS	1.253774115	3.399797104	5.409945299	1.07E-07	1.14E-05	6.62644883
EVA1A	-2.717535726	2.124466031	-5.408590234	1.08E-07	1.15E-05	6.619609876
HAS2	-5.514669799	3.946721409	-5.407786034	1.08E-07	1.15E-05	6.615551815
METTL2B	1.003801636	3.87030307	5.403443043	1.11E-07	1.17E-05	6.593645759
TMEM198B	2.63269442	5.670608055	5.402578267	1.11E-07	1.18E-05	6.58928565
SWSAP1	1.252564247	3.164211843	5.389589031	1.19E-07	1.26E-05	6.523868141
CYTH2	3.805715416	12.15766383	5.38406982	1.23E-07	1.28E-05	6.496113193
UBALD1	2.185053829	7.716774885	5.383528238	1.23E-07	1.28E-05	6.493391019
CYLD	-1.380584351	3.346287394	-5.37853359	1.26E-07	1.31E-05	6.468297464
ITGBL1	-1.270271821	1.184744572	-5.375299284	1.28E-07	1.33E-05	6.45205881
STARD13	-1.068946851	1.542614401	-5.375069258	1.28E-07	1.33E-05	6.45090423
AHSA2P	3.390842383	6.359229325	5.373746901	1.29E-07	1.34E-05	6.444267691
MARVELD1	-9.895575988	18.29696523	-5.373245466	1.30E-07	1.34E-05	6.441751504
RNF208	5.026541174	8.600216942	5.372505339	1.30E-07	1.34E-05	6.438037935
IFT27	1.555192923	3.604797303	5.371221949	1.31E-07	1.35E-05	6.431599611
DCAKD	6.335612466	16.81773155	5.369078528	1.32E-07	1.36E-05	6.420849787
PPFIBP2	6.12390396	8.61044073	5.368671553	1.33E-07	1.36E-05	6.418809124
IL7R	-4.311405975	3.614526791	-5.368662089	1.33E-07	1.36E-05	6.418761668
ACBD4	1.829625505	4.093580428	5.367967285	1.33E-07	1.36E-05	6.415278078
FAAP100	3.389672883	11.83159152	5.367896115	1.33E-07	1.36E-05	6.414921273
NAGS	-1.00006136	1.694258386	-5.366812599	1.34E-07	1.36E-05	6.40948961
AL391244.1	2.529204832	9.404765807	5.364319785	1.36E-07	1.37E-05	6.396996763
ANXA2	-64.28566271	119.7748389	-5.361661149	1.38E-07	1.39E-05	6.383678453
PDAP1	13.20209661	55.46000737	5.361054761	1.38E-07	1.39E-05	6.380641587
SLC25A24	-3.20312409	8.469969807	-5.360479562	1.38E-07	1.39E-05	6.377761191
BHLHE40	-47.56777311	86.21926784	-5.359565379	1.39E-07	1.39E-05	6.373183839
COLGALT1	-12.41929317	34.8870299	-5.359502373	1.39E-07	1.39E-05	6.372868389
JMJD1C	-1.883598797	3.982223554	-5.359076552	1.39E-07	1.39E-05	6.370736538
ZNF784	2.150077722	5.369998798	5.358583073	1.40E-07	1.39E-05	6.368266149
KRBA1	1.219446675	3.399160946	5.358403941	1.40E-07	1.39E-05	6.367369448
SLA	-1.793130389	1.986644451	-5.354175185	1.43E-07	1.42E-05	6.346208705
C1orf159	1.780421603	4.355027125	5.353995376	1.43E-07	1.42E-05	6.345309263
SFXN4	4.791920266	15.92399438	5.35147202	1.45E-07	1.44E-05	6.332689651
PRICKLE2	-1.008743624	1.444390016	-5.350396649	1.46E-07	1.44E-05	6.327313164
C19orf53	27.41471068	88.349461	5.350280405	1.46E-07	1.44E-05	6.326732039
AC004918.1	1.475091315	2.684505121	5.349991509	1.46E-07	1.44E-05	6.325287846
RECQL5	2.202256402	6.003740019	5.34815368	1.48E-07	1.45E-05	6.316102105
NUBP2	3.098754641	12.28579601	5.347747334	1.48E-07	1.45E-05	6.314071503
TRAPPC6A	16.71308693	33.28984962	5.346203291	1.49E-07	1.46E-05	6.306356781
SAFB	3.219664255	18.07447751	5.346068991	1.49E-07	1.46E-05	6.30568585
ZNF767P	1.206209743	3.330114521	5.344417007	1.50E-07	1.46E-05	6.297434132
CCNL2	14.99063843	28.0973847	5.343577353	1.51E-07	1.46E-05	6.293240884
SNHG20	1.089359033	2.43855305	5.341296519	1.53E-07	1.48E-05	6.281853246
AL139287.1	3.792232668	8.690839126	5.34047962	1.54E-07	1.48E-05	6.277775699
STAT1	-38.10742268	53.35795944	-5.33886069	1.55E-07	1.49E-05	6.269696424
COX5B	36.46557379	93.79789217	5.338393045	1.55E-07	1.49E-05	6.267363039
LRRC8A	-12.55502568	21.72977737	-5.334677332	1.58E-07	1.52E-05	6.248829245
FAM198B	-3.02637229	4.861389361	-5.333001345	1.60E-07	1.53E-05	6.240473177
RAP2C	-2.484624553	8.753367848	-5.331506264	1.61E-07	1.53E-05	6.233020993
LYN	-4.275499693	8.158237959	-5.330971823	1.61E-07	1.54E-05	6.230357529
SGCB	-3.13715596	6.148686012	-5.330664167	1.61E-07	1.54E-05	6.228824388
STIM1	-3.022814322	8.657975751	-5.329840245	1.62E-07	1.54E-05	6.224718919
RHOA	-44.96468098	194.0294908	-5.328700689	1.63E-07	1.55E-05	6.219041602
FGL2	-5.722350991	4.87511827	-5.324994743	1.66E-07	1.57E-05	6.200585741
SPOCK1	-5.600245666	5.332388755	-5.324866906	1.66E-07	1.57E-05	6.199949304
PTOV1	8.427434295	29.3182122	5.323429304	1.68E-07	1.58E-05	6.192793108
PATZ1	6.303763129	11.81485444	5.3216721	1.69E-07	1.59E-05	6.184048262
COL1A2	-216.1270784	211.0164722	-5.321394401	1.69E-07	1.59E-05	6.182666506
EIF2S1	-4.355451665	14.19220219	-5.321080028	1.70E-07	1.59E-05	6.18110234
RPARP-AS1	1.066196793	2.152248258	5.318594172	1.72E-07	1.61E-05	6.168736805
LUC7L	3.743424394	8.197459114	5.315708318	1.74E-07	1.63E-05	6.154387847
HIVEP1	-1.026825184	2.34996747	-5.312446095	1.77E-07	1.65E-05	6.138175687
AC125257.1	1.68862385	5.56926443	5.310370614	1.79E-07	1.66E-05	6.127865757
TRAM2	-2.949770605	5.1909783	-5.309195255	1.80E-07	1.67E-05	6.122028728
FCGR3A	-23.18186973	19.59059323	-5.307291918	1.82E-07	1.68E-05	6.112578831
COX6A1	34.01168354	109.3382971	5.306892301	1.82E-07	1.68E-05	6.110595145
ETS2	-27.34779408	53.24033329	-5.305996433	1.83E-07	1.69E-05	6.106148552
AP1S1	13.99129761	48.24711038	5.303808061	1.85E-07	1.70E-05	6.095289445
POLR2H	5.876988248	23.54507056	5.301340123	1.88E-07	1.71E-05	6.083047765
EFR3A	-3.903170134	11.33783571	-5.299899536	1.89E-07	1.72E-05	6.075904336
AL604028.1	1.034941367	3.488152433	5.299200592	1.90E-07	1.73E-05	6.072439095
LILRB5	-1.375781739	0.758110552	-5.298411209	1.91E-07	1.73E-05	6.068525956
SNTB2	-1.536085898	4.223469763	-5.297104718	1.92E-07	1.74E-05	6.062050518
CD47	-8.100347139	16.5757232	-5.293871516	1.95E-07	1.76E-05	6.046031598
BCS1L	2.09789274	7.126838891	5.292565254	1.96E-07	1.77E-05	6.039562137
EXT2	-6.214874314	16.93668836	-5.287728351	2.01E-07	1.81E-05	6.015618761
DUSP7	-8.688265217	12.30694384	-5.28549393	2.04E-07	1.83E-05	6.004564501
FOXL1	-2.886005562	2.100577696	-5.284494715	2.05E-07	1.83E-05	5.999622445
MRC1	-8.374757561	4.493456304	-5.281108628	2.08E-07	1.86E-05	5.98288113
SPG7	2.448058265	7.663285765	5.281010046	2.08E-07	1.86E-05	5.98239387
ASAP1	-3.02305495	6.287544054	-5.279674935	2.10E-07	1.87E-05	5.975795566
DNAJC2	1.685774928	6.518795998	5.279468653	2.10E-07	1.87E-05	5.974776223
COQ9	3.47611802	13.366619	5.275920628	2.14E-07	1.90E-05	5.957249066
GAS7	-1.664341664	1.906680335	-5.274646142	2.15E-07	1.91E-05	5.95095565
SETD7	-1.605452569	4.346247326	-5.271550111	2.19E-07	1.94E-05	5.935672967
C3AR1	-4.646706563	4.612970587	-5.269535899	2.21E-07	1.95E-05	5.925734582
FRMD6	-3.894008911	7.116482714	-5.269053407	2.21E-07	1.95E-05	5.923354399
VAMP3	-8.567253306	40.55623014	-5.268617628	2.22E-07	1.95E-05	5.921204817
COL17A1	-37.10794756	25.44320712	-5.268249461	2.22E-07	1.95E-05	5.919388868
COL18A1	-12.65916841	17.83937644	-5.266942021	2.24E-07	1.96E-05	5.912940943
DPH7	2.071766744	6.422079312	5.266158673	2.25E-07	1.97E-05	5.909078359
IKBIP	-2.289291924	5.336584599	-5.262184986	2.29E-07	2.00E-05	5.889492378
SLMAP	-2.13159734	4.443483941	-5.261699905	2.30E-07	2.00E-05	5.887102337
MPST	5.745148923	12.19686067	5.260359132	2.32E-07	2.01E-05	5.880497226
MTMR6	-1.555983352	5.36409224	-5.260130239	2.32E-07	2.01E-05	5.879369766
HMGA2	-3.318186421	1.365608114	-5.253546444	2.40E-07	2.07E-05	5.846958286
WDR90	1.740970127	3.976105064	5.251022866	2.43E-07	2.09E-05	5.834544324
DMAP1	2.661155743	8.443328348	5.250357359	2.44E-07	2.09E-05	5.831271438
TEP1	-1.116612378	2.847916241	-5.249880489	2.44E-07	2.09E-05	5.828926471
CYHR1	3.47295622	9.714098727	5.249771576	2.44E-07	2.09E-05	5.828390924
AC024060.1	3.118510709	5.846315493	5.248560686	2.46E-07	2.10E-05	5.822437418
BRICD5	1.532212909	2.549148881	5.248185252	2.46E-07	2.10E-05	5.820591789
MAP7D1	-9.353022602	28.09306711	-5.244509074	2.51E-07	2.13E-05	5.802525847
SPINT1-AS1	6.250499502	12.53205984	5.243199408	2.53E-07	2.14E-05	5.796092395
WIPF1	-3.160731725	4.427887808	-5.242188146	2.54E-07	2.15E-05	5.79112575
AC072052.1	1.019892214	1.276653472	5.241637834	2.55E-07	2.16E-05	5.788423335
TMC6	4.992073363	13.89675762	5.241339753	2.55E-07	2.16E-05	5.786959652
FN3K	2.714671281	5.711165342	5.238863065	2.58E-07	2.18E-05	5.774801073
PDCD1LG2	-2.63999574	1.958821019	-5.238299178	2.59E-07	2.18E-05	5.772033531
AC073508.3	1.25510429	3.876234891	5.237663946	2.60E-07	2.18E-05	5.76891615
VEGFC	-7.426867759	7.109182673	-5.236034891	2.62E-07	2.20E-05	5.760923117
AC120053.1	1.529128987	2.992243475	5.235527548	2.63E-07	2.20E-05	5.75843426
CD44	-37.04538729	42.715695	-5.234739494	2.64E-07	2.21E-05	5.754568747
DCN	-22.17198597	21.23698994	-5.229310619	2.71E-07	2.26E-05	5.727953201
ATG4B	2.582828126	9.206531068	5.228883375	2.72E-07	2.26E-05	5.725859626
NMRAL1	4.500025926	14.51512253	5.228470574	2.72E-07	2.26E-05	5.723836964
AC091182.2	-1.089356484	0.855915876	-5.227222019	2.74E-07	2.26E-05	5.717720091
FAM129A	-5.538524517	6.152736094	-5.225780052	2.76E-07	2.28E-05	5.710657253
AGER	2.083000276	3.350779393	5.225569548	2.76E-07	2.28E-05	5.709626335
FUZ	2.568020249	6.280631896	5.222835731	2.80E-07	2.30E-05	5.696241091
CD84	-1.08248739	0.914980213	-5.22155671	2.82E-07	2.31E-05	5.689980887
MRPS26	21.8303866	68.02800435	5.220370872	2.84E-07	2.32E-05	5.684177972
F3	-37.85896736	28.58097504	-5.21290126	2.95E-07	2.40E-05	5.647651844
ZNF219	2.932995075	7.124943378	5.20879794	3.01E-07	2.44E-05	5.627606258
PANX1	-4.426668793	9.131839928	-5.207533387	3.03E-07	2.45E-05	5.621431439
SH2B3	-3.239157265	4.984006507	-5.20737522	3.03E-07	2.45E-05	5.620659198
TMEM94	4.230867023	11.99535429	5.207033354	3.03E-07	2.45E-05	5.618990136
TPP1	-10.84907282	29.5982537	-5.206734264	3.04E-07	2.45E-05	5.617529989
LIPA	-6.593597639	14.63096456	-5.206570412	3.04E-07	2.45E-05	5.616730106
MTG1	1.092884122	2.683252431	5.204445849	3.07E-07	2.47E-05	5.606360484
MACF1	-2.450200101	4.165436327	-5.202971297	3.10E-07	2.48E-05	5.59916564
SPIRE1	-1.154254436	1.798255088	-5.201888319	3.11E-07	2.49E-05	5.59388255
LLGL2	7.387872707	16.32553536	5.201436963	3.12E-07	2.49E-05	5.591680989
ITPRID2	-6.848208861	10.20342824	-5.198013465	3.18E-07	2.53E-05	5.574987768
DOCK10	-1.399539676	0.945533866	-5.196875034	3.19E-07	2.54E-05	5.569438831
HIVEP2	-1.735067545	4.618513537	-5.192098131	3.27E-07	2.59E-05	5.546166885
NCBP2-AS2	9.108930583	28.67465491	5.186722271	3.36E-07	2.65E-05	5.519999408
ATG4D	3.992975684	11.82262072	5.185523117	3.38E-07	2.66E-05	5.514165666
AHNAK	-33.30649428	41.95716986	-5.185515551	3.38E-07	2.66E-05	5.51412886
TMX1	-3.961086518	13.48617539	-5.184734566	3.40E-07	2.67E-05	5.5103301
ARNTL2	-5.359677646	7.312196299	-5.183680286	3.41E-07	2.67E-05	5.505202813
POLL	1.34970277	5.293365587	5.18012398	3.48E-07	2.71E-05	5.487914144
FOXA1	13.83832691	22.15826525	5.179628514	3.48E-07	2.72E-05	5.485506306
PABPN1	9.610641601	35.00974973	5.177722939	3.52E-07	2.73E-05	5.476247585
TP53TG1	14.32197874	31.49274467	5.174701209	3.57E-07	2.77E-05	5.461571867
FCHSD1	1.920933751	5.517054342	5.170750963	3.64E-07	2.82E-05	5.442397945
COL4A1	-34.36975313	49.02402555	-5.168162024	3.69E-07	2.85E-05	5.42983858
PSMD2	-16.65036687	53.33777314	-5.167581998	3.70E-07	2.86E-05	5.427025536
PINK1	-1.721503353	5.474066287	-5.158536989	3.87E-07	2.99E-05	5.383194408
CROCC	1.569409214	4.56111838	5.15559775	3.93E-07	3.02E-05	5.368965698
DNAJC19	2.056416814	7.859807529	5.155141138	3.94E-07	3.02E-05	5.3667559
ANAPC7	2.647283247	10.42356779	5.154829761	3.95E-07	3.02E-05	5.365249073
INO80E	3.5363107	9.110317319	5.154805508	3.95E-07	3.02E-05	5.36513171
TXN2	12.59859828	43.82090968	5.152373549	4.00E-07	3.05E-05	5.353365691
LCP2	-1.962316247	2.500870588	-5.151750036	4.01E-07	3.06E-05	5.350349868
JKAMP	-1.95313146	7.63419137	-5.145738459	4.13E-07	3.14E-05	5.321289394
ASCC3	-1.929582356	4.768382055	-5.144566828	4.15E-07	3.16E-05	5.315629099
DOCK11	-1.3850914	1.744754349	-5.143670964	4.17E-07	3.16E-05	5.311301838
COPB1	-5.943164219	23.76902169	-5.143670963	4.17E-07	3.16E-05	5.31130183
FBXO46	3.03109202	10.1495617	5.141302622	4.22E-07	3.19E-05	5.299865297
SEC31A	-4.278837541	18.39126903	-5.140560812	4.24E-07	3.20E-05	5.296284109
CEBPA-DT	1.803737014	2.728739269	5.138581406	4.28E-07	3.23E-05	5.286730476
LINC01089	2.028246212	2.934877921	5.137629845	4.30E-07	3.24E-05	5.282138908
PDCL3P4	1.03254405	1.393466715	5.136622885	4.32E-07	3.25E-05	5.277280833
FIZ1	1.216803517	3.443618602	5.136344306	4.33E-07	3.25E-05	5.275936978
NET1	-38.43001026	65.39705092	-5.13536253	4.35E-07	3.26E-05	5.271201437
ZEB1	-2.035833485	2.185155287	-5.135041647	4.36E-07	3.26E-05	5.269653847
C5AR1	-4.157006256	4.752349344	-5.134986634	4.36E-07	3.26E-05	5.269388532
FNDC1	-4.437290352	3.152594888	-5.131931055	4.43E-07	3.30E-05	5.254656161
AFAP1L2	-4.165539343	5.794008887	-5.131052894	4.45E-07	3.31E-05	5.250423562
ANXA2P2	-3.88294047	7.049051691	-5.130866486	4.45E-07	3.31E-05	5.249525187
MTDH	-7.435904511	21.65824752	-5.127428263	4.53E-07	3.36E-05	5.232960162
NDUFB10	22.16390939	74.81535145	5.126185941	4.55E-07	3.37E-05	5.226977171
MATN3	-1.212339685	1.549523654	-5.123971465	4.61E-07	3.41E-05	5.216315486
TGFBI	-59.34400621	45.24339784	-5.122109653	4.65E-07	3.43E-05	5.207354852
C20orf96	3.686046999	7.170922958	5.115725196	4.80E-07	3.53E-05	5.176649137
POLRMT	3.443434688	12.44200523	5.114795626	4.82E-07	3.54E-05	5.172181228
ADGRE5	-6.772704617	13.95981529	-5.112744032	4.87E-07	3.56E-05	5.162322931
MSR1	-2.519551505	2.327416773	-5.112137192	4.88E-07	3.57E-05	5.159407614
LAMB3	-62.46068452	78.00868327	-5.111366975	4.90E-07	3.58E-05	5.15570786
NXPE3	-1.387865385	1.666569633	-5.109978178	4.94E-07	3.60E-05	5.149037983
MORF4L1P1	-1.620851844	5.756903699	-5.109641376	4.95E-07	3.60E-05	5.14742069
LCP1	-21.80000976	31.1024248	-5.10584242	5.04E-07	3.66E-05	5.129184932
CHTF18	2.677349528	6.174655789	5.103642561	5.10E-07	3.69E-05	5.118630622
ETF1	-6.05258099	24.76974885	-5.102656178	5.12E-07	3.70E-05	5.113899533
RELL1	-1.254703492	1.724457036	-5.101906099	5.14E-07	3.71E-05	5.110302391
ZNF316	3.544445774	10.01051137	5.101543825	5.15E-07	3.71E-05	5.108565207
AC092171.5	1.983668917	3.504755342	5.100964703	5.16E-07	3.72E-05	5.105788413
ZNF195	1.822586273	4.664538316	5.099574172	5.20E-07	3.73E-05	5.099122184
NELFCD	5.345697325	20.74534825	5.098185665	5.24E-07	3.74E-05	5.092467257
RPUSD1	3.055196257	12.05190039	5.097884287	5.24E-07	3.74E-05	5.091023004
C3orf62	1.176702789	3.147107713	5.095939004	5.29E-07	3.77E-05	5.081702692
SSBP4	5.687971613	18.2202751	5.095854783	5.30E-07	3.77E-05	5.08129924
AC064836.3	1.232321418	2.502616061	5.095778191	5.30E-07	3.77E-05	5.080932339
SOD2	-12.94015118	18.09219191	-5.094167259	5.34E-07	3.79E-05	5.073216568
EPB41L2	-1.778617206	3.1615744	-5.093830359	5.35E-07	3.79E-05	5.071603215
AC012615.1	1.264555864	2.591562867	5.092836368	5.38E-07	3.80E-05	5.066843716
LINC01004	1.184949678	2.073919812	5.092163062	5.39E-07	3.81E-05	5.063620211
ACVR1	-2.547842476	7.252546954	-5.08926707	5.47E-07	3.86E-05	5.049759692
CROCCP2	1.809595304	4.879073363	5.086990002	5.54E-07	3.89E-05	5.038866294
EHD2	-18.31703144	32.29262451	-5.086872323	5.54E-07	3.89E-05	5.038303441
NR1D1	-5.569535594	9.584959331	-5.08490167	5.59E-07	3.92E-05	5.028879577
RPP21	2.760761318	8.623002813	5.084377183	5.61E-07	3.92E-05	5.02637197
TRMU	1.279599883	4.498863705	5.08375676	5.62E-07	3.93E-05	5.02340598
GTF2IP13	1.318074699	2.583075678	5.082476829	5.66E-07	3.95E-05	5.01728816
CNOT3	2.917184447	11.44251944	5.081376104	5.69E-07	3.97E-05	5.012027994
MRM1	2.886949382	7.886746203	5.077253344	5.81E-07	4.03E-05	4.992335005
MYO10	-3.681556507	5.415985219	-5.076888547	5.82E-07	4.04E-05	4.990593175
AGFG1	-2.81369229	7.154452682	-5.074471734	5.89E-07	4.07E-05	4.979056185
LRP1	-7.74199277	13.0526877	-5.072176506	5.96E-07	4.11E-05	4.968104085
BICDL2	9.35710128	14.50989844	5.068794771	6.06E-07	4.18E-05	4.951975486
SNRK	-1.238144779	4.282958493	-5.067452396	6.10E-07	4.20E-05	4.945575892
KIF13A	-2.178453029	5.33502547	-5.066771818	6.12E-07	4.21E-05	4.942331895
FAS	-2.681870636	4.144374182	-5.066249994	6.13E-07	4.21E-05	4.939844867
SSH1	-1.316290635	3.746557291	-5.064950269	6.17E-07	4.23E-05	4.933651323
GALNT2	-5.917136984	16.40985337	-5.062958516	6.23E-07	4.26E-05	4.924162797
RALB	-7.319707175	22.92471188	-5.062113714	6.26E-07	4.28E-05	4.920139237
THAP3	1.143215412	4.067192892	5.061090651	6.29E-07	4.29E-05	4.915267459
RPL28	71.94350017	174.97943	5.060522021	6.31E-07	4.30E-05	4.912560044
TNRC6C-AS1	1.516812273	3.019200393	5.058577509	6.37E-07	4.33E-05	4.903303685
RAD51-AS1	1.251924072	2.554047429	5.055602281	6.46E-07	4.38E-05	4.889146939
FBXL19	3.647600028	12.06686063	5.053421606	6.53E-07	4.41E-05	4.878775508
OSTM1	-2.108250499	5.279641903	-5.049996361	6.65E-07	4.47E-05	4.862492803
MPEG1	-6.444785003	5.048276529	-5.049749828	6.65E-07	4.47E-05	4.861321225
ZBTB38	-1.63737857	4.204059742	-5.045123828	6.81E-07	4.55E-05	4.839346873
ECHDC2	2.433781779	5.503653879	5.044821767	6.82E-07	4.56E-05	4.837912649
RFNG	5.271002704	16.35048133	5.037539964	7.07E-07	4.72E-05	4.803360618
PPP3CA	-3.666480765	11.33621736	-5.035060477	7.15E-07	4.75E-05	4.79160556
AC245041.1	-4.555605282	4.999191796	-5.034046124	7.19E-07	4.77E-05	4.786798064
AFAP1	-1.47606859	3.395254859	-5.033631632	7.20E-07	4.77E-05	4.78483384
COL1A1	-417.4783057	412.722206	-5.033330926	7.21E-07	4.77E-05	4.783408922
ZNF580	3.954197239	10.33593453	5.032052071	7.26E-07	4.80E-05	4.77734981
D2HGDH	2.623712582	6.345025449	5.031658616	7.27E-07	4.80E-05	4.775485923
AC024075.2	1.466715004	3.433316571	5.030770375	7.31E-07	4.82E-05	4.771278598
COL5A1	-29.48149228	31.15094479	-5.027990144	7.41E-07	4.88E-05	4.758113747
DDX51	1.488232418	5.323043616	5.027379716	7.43E-07	4.88E-05	4.755224131
TMC4	18.30917331	36.89393158	5.027325025	7.43E-07	4.88E-05	4.754965253
CAMSAP3	4.005564558	9.270254325	5.024908457	7.52E-07	4.93E-05	4.743528971
TUT1	1.25203666	4.373669599	5.024758074	7.52E-07	4.93E-05	4.742817453
YDJC	9.810891031	21.83244771	5.024344629	7.54E-07	4.94E-05	4.740861383
SNHG10	1.499752867	3.459461879	5.023745364	7.56E-07	4.95E-05	4.738026425
LINC01605	-1.746331892	1.638082884	-5.022878643	7.59E-07	4.96E-05	4.733926738
OXSM	1.349542989	4.950443053	5.019821272	7.71E-07	5.03E-05	4.719470022
UNC119	2.697407994	8.384126657	5.019702998	7.71E-07	5.03E-05	4.718910925
DNAJB4	-2.353651999	4.451281891	-5.018667375	7.75E-07	5.05E-05	4.714015868
ERAP1	-3.773544378	8.958208232	-5.017852729	7.78E-07	5.06E-05	4.71016593
CPEB4	-1.318131813	2.459371132	-5.017828106	7.78E-07	5.06E-05	4.710049571
TGFB3	-3.543749561	4.67756732	-5.015485407	7.87E-07	5.10E-05	4.698981326
RPS19BP1	6.368436236	19.96626918	5.0144705	7.91E-07	5.12E-05	4.694187746
AC108673.3	1.28822906	2.698348709	5.012398896	7.99E-07	5.16E-05	4.684405874
PTGS2	-17.8232474	14.70370628	-5.011109126	8.05E-07	5.18E-05	4.678317531
PMEPA1	-16.43832969	19.67775217	-5.010952103	8.05E-07	5.18E-05	4.677576401
AL390728.6	4.233536285	8.176505557	5.008629654	8.14E-07	5.23E-05	4.666617118
PSMD1	-5.207506192	20.77307107	-5.007107646	8.20E-07	5.27E-05	4.659437431
PPDPF	175.8433375	408.1827141	5.004979545	8.29E-07	5.30E-05	4.649401895
IVD	2.986935345	10.27419573	5.004770607	8.30E-07	5.30E-05	4.648416803
SH3GLB2	12.8101955	28.39642007	5.004734408	8.30E-07	5.30E-05	4.648246139
LYSMD3	-1.028174256	3.410589215	-5.004247957	8.32E-07	5.30E-05	4.6459528
NRG1	-1.794371705	0.881807517	-5.002681528	8.38E-07	5.32E-05	4.638569319
FAM71E1	1.148523386	1.803452052	5.002600943	8.39E-07	5.32E-05	4.638189531
AC103706.1	1.499977878	2.339409481	5.001914504	8.42E-07	5.33E-05	4.634954639
PTGFRN	-12.7345021	24.83845262	-5.000694215	8.47E-07	5.36E-05	4.629204914
ACTB	-536.3958626	1774.61661	-4.998025241	8.58E-07	5.42E-05	4.616633647
GGA1	2.603733701	8.141091729	4.997724256	8.59E-07	5.42E-05	4.615216336
CNKSR1	4.533288887	12.5813956	4.996378614	8.65E-07	5.44E-05	4.608880751
DGUOK	9.800725763	42.5332678	4.9881266	9.00E-07	5.65E-05	4.570061454
MACROD1	5.947092296	11.47997472	4.985426304	9.12E-07	5.72E-05	4.557371009
IL13RA1	-9.049732315	22.50176333	-4.984741174	9.15E-07	5.73E-05	4.554152107
DCBLD1	-2.203494766	3.833369627	-4.984121353	9.18E-07	5.74E-05	4.551240378
ERC1	-1.690087347	3.758216546	-4.982648167	9.25E-07	5.77E-05	4.544321093
FAM234A	5.127994348	16.4815726	4.982439643	9.26E-07	5.77E-05	4.543341838
SPRED1	-2.250696191	3.856334586	-4.982253956	9.26E-07	5.77E-05	4.542469862
CCDC24	2.509357697	5.610980211	4.981515533	9.30E-07	5.79E-05	4.53900255
EME2	1.391151754	2.61064921	4.980855742	9.33E-07	5.79E-05	4.535904844
KPNA3	-5.326883623	10.33700211	-4.98073786	9.33E-07	5.79E-05	4.53535143
ITGA4	-1.870565613	1.002935456	-4.980428887	9.35E-07	5.79E-05	4.533900959
P2RY6	-2.613625686	2.91885951	-4.976195709	9.54E-07	5.89E-05	4.514036432
SIGIRR	4.873277745	11.31291721	4.975826784	9.56E-07	5.89E-05	4.512305927
PLEKHH3	5.034641927	12.65568041	4.974725391	9.61E-07	5.91E-05	4.507140347
MHENCR	4.045082816	7.866016495	4.973209705	9.68E-07	5.95E-05	4.500033371
PLEK2	-14.39918076	22.10194982	-4.971691154	9.75E-07	5.99E-05	4.492914885
AAAS	2.21027918	11.08256891	4.970303342	9.82E-07	6.02E-05	4.486410946
CYBB	-13.17501588	8.716572395	-4.970280334	9.82E-07	6.02E-05	4.486303138
SPTY2D1	-1.289169442	4.623688858	-4.965923706	1.00E-06	6.13E-05	4.46589648
IL6ST	-7.261172481	9.208237978	-4.965473867	1.01E-06	6.14E-05	4.463790316
TRIP12	-3.199584302	11.34057461	-4.963484171	1.01E-06	6.17E-05	4.454476511
RAP1A	-2.994844056	12.90797073	-4.963239358	1.02E-06	6.17E-05	4.453330768
PWWP2B	9.63244672	20.94152617	4.962789265	1.02E-06	6.18E-05	4.451224426
TBC1D17	2.919112147	11.03083294	4.962173942	1.02E-06	6.19E-05	4.448345114
AKAP12	-4.072935888	4.97683991	-4.960961683	1.03E-06	6.22E-05	4.442673456
SLC16A2	-2.328103088	2.477071378	-4.960348377	1.03E-06	6.23E-05	4.43980452
TLR1	-1.057538616	0.947297043	-4.954033399	1.06E-06	6.40E-05	4.410282486
EMC1	-2.06726547	7.890576862	-4.950916356	1.08E-06	6.49E-05	4.395722853
SNRNP35	1.50576568	5.303465802	4.950911008	1.08E-06	6.49E-05	4.395697881
ZNF76	1.579635342	5.510617605	4.94824127	1.09E-06	6.56E-05	4.383234073
MIB2	1.367051867	4.456474775	4.948054546	1.09E-06	6.56E-05	4.382362568
DPP7	17.27185545	45.55609297	4.947699136	1.10E-06	6.57E-05	4.380703824
ERLIN1	-2.745583004	10.08716947	-4.944207047	1.11E-06	6.66E-05	4.36441142
SEC24A	-1.502649791	4.424719622	-4.937680969	1.15E-06	6.86E-05	4.333991273
COPS8	-1.901592349	8.278245783	-4.935267492	1.16E-06	6.93E-05	4.322750317
STK10	-1.753688149	4.831732106	-4.933141016	1.18E-06	6.99E-05	4.312850135
UCKL1	4.567881281	16.62414945	4.930501065	1.19E-06	7.07E-05	4.300564651
MST1	1.378088264	2.076397465	4.928806019	1.20E-06	7.12E-05	4.292679537
ARMC10	1.580429422	7.577843447	4.926698227	1.21E-06	7.19E-05	4.282877738
CFAP410	1.190008104	3.275893908	4.926283453	1.22E-06	7.19E-05	4.280949366
FEZ2	-1.17350239	4.476595459	-4.92486496	1.22E-06	7.23E-05	4.274355585
AC008735.2	2.195111339	3.975161707	4.923662471	1.23E-06	7.26E-05	4.268767211
IFIT5	-2.448761516	5.280617006	-4.92358777	1.23E-06	7.26E-05	4.268420089
RHPN1	6.568327726	10.28483498	4.922982793	1.23E-06	7.27E-05	4.26560905
ZKSCAN1	2.745818117	7.811880691	4.921970292	1.24E-06	7.28E-05	4.260905129
ELL2	-3.730133478	7.39251625	-4.921740511	1.24E-06	7.28E-05	4.259837725
ULK3	4.632962791	13.93489167	4.920347438	1.25E-06	7.32E-05	4.253367396
CCDC58	3.091530314	12.01106767	4.919218818	1.26E-06	7.35E-05	4.248126556
DNAJC4	4.432247114	13.52724081	4.918046707	1.26E-06	7.38E-05	4.242684893
AFMID	2.276593385	7.370904297	4.917992625	1.27E-06	7.38E-05	4.242433838
SLC25A29	2.598139675	5.502433756	4.917515761	1.27E-06	7.39E-05	4.240220289
NRAS	-5.472279682	17.10814333	-4.917195597	1.27E-06	7.39E-05	4.238734235
UGP2	-3.364909531	14.85903589	-4.9162497	1.28E-06	7.41E-05	4.234344314
CIRBP	12.21367368	34.94665658	4.915544172	1.28E-06	7.43E-05	4.231070434
MED14	-1.824430181	6.309136155	-4.914817915	1.28E-06	7.45E-05	4.227700804
ROGDI	2.872167959	9.086643785	4.913293768	1.29E-06	7.49E-05	4.220630624
RPS11	303.0022363	1020.527581	4.91278675	1.30E-06	7.50E-05	4.218279111
KCNE4	-1.580014587	1.6322811	-4.911692297	1.30E-06	7.53E-05	4.213203854
SELENOO	4.475627245	15.27697443	4.91082243	1.31E-06	7.55E-05	4.209170776
USP32	-1.466996214	3.968300795	-4.910622513	1.31E-06	7.55E-05	4.208243964
MAP3K3	-1.514511193	4.918921406	-4.909159002	1.32E-06	7.60E-05	4.201460178
KLF7	-1.651448601	3.204326958	-4.907605913	1.33E-06	7.65E-05	4.194263141
PAPSS2	-3.314075619	4.148862691	-4.906879923	1.33E-06	7.66E-05	4.190899587
LRWD1	1.293680557	5.023426444	4.9067522	1.34E-06	7.66E-05	4.190307881
SSBP1	3.391339401	15.39035356	4.905977321	1.34E-06	7.68E-05	4.186718394
ARVCF	2.548730297	4.530460268	4.902232207	1.36E-06	7.80E-05	4.169376927
ZBTB48	2.002761273	5.828771838	4.901559119	1.37E-06	7.82E-05	4.166261491
SDHAF3	2.097277971	6.488593421	4.900060496	1.38E-06	7.87E-05	4.15932638
ANXA3	-5.677414586	6.507423866	-4.894686123	1.42E-06	8.06E-05	4.134471142
PTPRK	-3.999237664	9.562473385	-4.893814353	1.42E-06	8.07E-05	4.130441691
COX6A1P2	1.303623054	3.103253161	4.893672124	1.42E-06	8.07E-05	4.129784353
DYSF	-2.00937622	3.256811612	-4.893545386	1.42E-06	8.07E-05	4.129198618
ENGASE	6.294808538	10.76234805	4.891357587	1.44E-06	8.14E-05	4.119089599
ARL16	3.875602534	13.20071006	4.890913774	1.44E-06	8.15E-05	4.117039395
CSNK1A1	-4.008410903	10.75290007	-4.890571299	1.44E-06	8.16E-05	4.115457432
TRMT2A	4.289033042	12.58730697	4.889431991	1.45E-06	8.18E-05	4.110195455
TMEM243	1.867266498	6.582522925	4.88938996	1.45E-06	8.18E-05	4.110001353
ENTPD1	-1.557526085	3.273421899	-4.889119713	1.45E-06	8.18E-05	4.108753366
QTRT1	6.304100917	15.41858779	4.888186349	1.46E-06	8.21E-05	4.104443612
EVPL	20.96710343	41.24678145	4.883826826	1.49E-06	8.34E-05	4.084323476
SMDT1	7.269717578	21.96926585	4.883803926	1.49E-06	8.34E-05	4.08421783
MIR647	4.050367061	7.679582146	4.882548047	1.50E-06	8.38E-05	4.078424668
CAV1	-45.16407124	43.55612073	-4.879277357	1.52E-06	8.51E-05	4.06334374
COLEC12	-2.312240613	1.990116924	-4.878378407	1.53E-06	8.54E-05	4.059200318
TMEM147-AS1	1.391871637	2.565552201	4.878116809	1.53E-06	8.54E-05	4.057994694
GAS1	-5.517894901	5.029249188	-4.876639503	1.54E-06	8.58E-05	4.051187328
STAG3L5P	1.116588949	2.111520886	4.875014524	1.56E-06	8.63E-05	4.043701615
CELF2	-1.037151405	1.334031024	-4.869555701	1.60E-06	8.81E-05	4.018570987
U2AF1L4	1.245181393	3.500700383	4.869111726	1.60E-06	8.82E-05	4.016528172
SH3PXD2A	-3.301241236	7.829337339	-4.868369209	1.61E-06	8.84E-05	4.013112082
RIN3	-1.268684553	3.161841	-4.867076385	1.62E-06	8.88E-05	4.007165313
TSNARE1	1.353287614	3.931018693	4.864601904	1.63E-06	8.98E-05	3.995787042
TRIM60P18	1.042357317	1.720753449	4.862003473	1.66E-06	9.08E-05	3.983844368
FER1L4	25.52071679	29.14489733	4.860062881	1.67E-06	9.16E-05	3.974928907
PCDH7	-2.38365657	2.516382568	-4.855978671	1.70E-06	9.31E-05	3.956175602
11-Sep	-4.450297894	12.41199444	-4.855753444	1.71E-06	9.31E-05	3.955141847
HAVCR2	-2.577388425	3.212310989	-4.8550485	1.71E-06	9.34E-05	3.951906538
SAMSN1	-2.415400508	2.565082267	-4.853766944	1.72E-06	9.37E-05	3.94602597
STX2	-1.46962919	2.429435567	-4.853052981	1.73E-06	9.40E-05	3.94275047
NDUFB2	5.695138442	22.04353983	4.851801066	1.74E-06	9.44E-05	3.937008001
RNF19B	-8.156329576	20.60217304	-4.851125126	1.74E-06	9.46E-05	3.933908052
C1orf56	1.307342123	3.497645998	4.85097045	1.74E-06	9.46E-05	3.933198739
SERPINE1	-90.90833892	90.41691723	-4.849541795	1.76E-06	9.51E-05	3.926648193
NPRL3	1.592698118	7.087879256	4.847786854	1.77E-06	9.58E-05	3.91860394
LPIN3	3.2131682	7.113334644	4.847326716	1.78E-06	9.59E-05	3.916495199
TNFAIP8L3	-1.817016853	1.787416508	-4.837295968	1.86E-06	0.000100002	3.870570252
ACTR10	-2.372795647	12.01007299	-4.837008222	1.86E-06	0.000100002	3.869254086
TARS	-7.151179011	19.30237289	-4.836914136	1.87E-06	0.000100002	3.868823747
TIA1	5.579337181	14.99168091	4.833811426	1.89E-06	0.000101292	3.854636431
MIR3685	2.489667701	5.384191414	4.828454653	1.94E-06	0.000103695	3.830161415
WDR24	1.058034891	4.088883911	4.827088988	1.95E-06	0.000104178	3.823925589
CTGF	-54.82889674	63.98822627	-4.826432312	1.96E-06	0.000104374	3.820927672
UBL5	20.21420423	72.74049464	4.826286188	1.96E-06	0.000104374	3.820260621
AC008610.1	1.181798405	2.025104706	4.82577172	1.97E-06	0.000104429	3.817912244
FOXN2	-1.569535269	3.715048254	-4.82517703	1.97E-06	0.000104567	3.815197952
GNG12	-7.93515803	19.88558389	-4.825089058	1.97E-06	0.000104567	3.814796458
RRNAD1	3.163506199	11.59746267	4.824159447	1.98E-06	0.00010487	3.810554186
CDH11	-2.779194895	3.241094199	-4.823994362	1.98E-06	0.00010487	3.809800899
LPAR2	5.690841537	14.06036541	4.823874974	1.98E-06	0.00010487	3.80925614
JAZF1	-1.296567986	2.461752167	-4.822742361	2.00E-06	0.000105335	3.804088731
NID2	-5.24794936	2.771030796	-4.822199404	2.00E-06	0.000105506	3.801611942
MBNL1	-3.599516888	11.38934897	-4.819466365	2.03E-06	0.000106618	3.789148498
THEM6	17.87485106	33.60888731	4.81938699	2.03E-06	0.000106618	3.788786621
TM7SF2	8.94244983	14.14117825	4.819146806	2.03E-06	0.000106638	3.787691628
GNB2	21.75295845	103.1954181	4.815860214	2.06E-06	0.000107699	3.772713069
LMBR1L	2.149031807	7.33124763	4.811769421	2.10E-06	0.000109476	3.754082131
CLSTN1	-18.96128225	51.78064364	-4.810952554	2.11E-06	0.000109715	3.750363523
TMEM150A	1.993928149	6.858489918	4.807417857	2.15E-06	0.000111462	3.734279081
ATP6V0E2	5.686588703	11.12865583	4.8069478	2.15E-06	0.000111605	3.732140907
AC004148.2	1.26752594	2.280239386	4.805428299	2.17E-06	0.000112245	3.725230352
SETMAR	2.280902397	5.72761939	4.805342618	2.17E-06	0.000112245	3.724840739
CLMP	-5.047846885	4.759973781	-4.805037361	2.17E-06	0.000112303	3.723452715
DYNC1H1	-6.97188227	26.4045505	-4.803910355	2.18E-06	0.000112797	3.718328829
LYST	-1.034994195	1.524284464	-4.801912443	2.20E-06	0.000113762	3.709248038
ZNF276	1.048462124	3.273482653	4.80167161	2.21E-06	0.000113785	3.708153646
PLS3	-12.04512018	27.95686472	-4.801021361	2.21E-06	0.000114029	3.705199034
KLF6	-16.14721453	35.21671589	-4.800355456	2.22E-06	0.0001142	3.702173657
SH2D5	-1.018237027	0.589416887	-4.799408811	2.23E-06	0.000114582	3.697873446
SPIRE2	3.205032878	4.430949507	4.79853456	2.24E-06	0.000114949	3.69390277
MYO1E	-3.13763294	7.500216049	-4.797646107	2.25E-06	0.000115326	3.689868246
RASAL2	-1.050247352	2.14510572	-4.797314769	2.25E-06	0.000115399	3.688363791
TMEM259	10.23000868	40.53645184	4.79670857	2.26E-06	0.000115623	3.685611558
AC026471.4	1.733835384	3.614557486	4.794123757	2.29E-06	0.000116631	3.673879612
ZNF266	3.369957129	8.016939208	4.793893358	2.29E-06	0.000116631	3.672834154
TIMP2	-31.3750361	42.56955058	-4.792873153	2.30E-06	0.000117086	3.6682054
SH3PXD2B	-2.946844371	6.947417276	-4.790276511	2.33E-06	0.000117875	3.656428206
HAGH	1.540920648	5.808959932	4.789992922	2.33E-06	0.000117875	3.655142322
AL023284.4	5.67803546	8.651997629	4.789915686	2.33E-06	0.000117875	3.654792122
RNF217	-1.079551223	1.563502077	-4.789857658	2.33E-06	0.000117875	3.654529015
PLXNB1	8.296791921	18.37113585	4.788239561	2.35E-06	0.000118583	3.647193518
GAS8	1.194311431	3.509503106	4.787836174	2.35E-06	0.0001187	3.645365142
MRPL34	6.245922725	24.26228883	4.786587322	2.37E-06	0.000119293	3.639705527
USP9X	-2.817294332	9.78850086	-4.783410698	2.40E-06	0.000120873	3.625315481
NCOA5	4.086854944	16.33444051	4.781725342	2.42E-06	0.000121726	3.617684321
SPTLC1	-4.380115905	14.01794933	-4.776871326	2.48E-06	0.000124028	3.59571916
MRPL55	6.621858895	23.24901283	4.776786479	2.48E-06	0.000124028	3.595335393
KIAA0895L	2.799975499	5.848542431	4.775088433	2.50E-06	0.000124798	3.587656309
TDO2	-1.114424995	1.205931774	-4.774864898	2.50E-06	0.000124817	3.586645599
ARHGAP18	-2.319640084	5.133660896	-4.772791682	2.53E-06	0.000125925	3.577273588
ARPC1A	14.83771058	63.65125737	4.772117693	2.53E-06	0.0001261	3.574227591
DIAPH1	-6.808091492	23.29405166	-4.77190018	2.54E-06	0.000126115	3.573244658
AC073869.1	2.405201368	6.44898686	4.769111535	2.57E-06	0.000127551	3.560646389
SSH3	27.0917941	50.93348918	4.766960319	2.60E-06	0.000128598	3.550932342
CTHRC1	-25.23393677	31.6397362	-4.766801067	2.60E-06	0.000128598	3.550213377
SNHG17	3.505023861	8.893652213	4.76014911	2.68E-06	0.000131621	3.520201473
PHLDA1	-11.09034119	17.23100951	-4.759958138	2.68E-06	0.000131622	3.519340411
ABHD14A	3.299165146	7.315814862	4.758587564	2.70E-06	0.00013233	3.513161618
CLSPN	-1.148469426	1.915914166	-4.758438148	2.70E-06	0.00013233	3.512488121
ROR2	-1.841359375	2.303760976	-4.756811467	2.72E-06	0.000133108	3.505157032
NT5E	-10.64355148	8.37506945	-4.756244649	2.73E-06	0.000133345	3.502603037
STAT3	-6.305986267	22.7063886	-4.753552732	2.77E-06	0.000134769	3.49047739
FPR1	-2.693657752	2.703002479	-4.751517157	2.79E-06	0.000135855	3.481312294
COL4A2	-31.29725396	52.68475346	-4.748252002	2.84E-06	0.00013771	3.466618411
FERMT2	-2.870650849	3.906616811	-4.747585947	2.84E-06	0.000138017	3.463622134
SUGP1	1.291571335	6.695994527	4.746801713	2.85E-06	0.000138404	3.460094708
AADAT	1.860260018	3.601228984	4.745452011	2.87E-06	0.000139038	3.454025068
TRAPPC2L	2.706132206	9.753172319	4.744968959	2.88E-06	0.000139231	3.451853152
FAAH	6.483902267	13.28280467	4.742389633	2.91E-06	0.000140653	3.440259229
MRPS34	19.49770509	73.75191007	4.742239112	2.92E-06	0.000140653	3.439582824
AC002398.1	1.42488092	3.558341025	4.741131529	2.93E-06	0.0001412	3.434606177
RAB18	-3.137923084	13.34451762	-4.740956368	2.93E-06	0.0001412	3.433819229
KRTCAP3	15.76718192	27.79217373	4.740717397	2.94E-06	0.0001412	3.432745647
STARD3NL	-1.868020288	6.643223826	-4.740095887	2.95E-06	0.000141208	3.429953721
C6orf136	3.385452485	11.57587186	4.739406445	2.96E-06	0.000141542	3.426857021
RGS20	-1.086609867	1.154854625	-4.734868038	3.02E-06	0.000144328	3.406482366
BMP1	-3.894647043	7.817977541	-4.733843768	3.03E-06	0.000144896	3.401886446
ANLN	-5.765363486	11.60218124	-4.733160556	3.04E-06	0.000145234	3.398821353
AL022322.1	1.040253043	1.375951684	4.732711492	3.05E-06	0.000145413	3.396806936
ANKRD13D	4.230662303	12.34233147	4.732413744	3.05E-06	0.00014549	3.395471386
TUBB6	-20.75555205	24.23763919	-4.730747408	3.08E-06	0.000146476	3.387998429
LINC01003	1.111015895	2.771901183	4.730599701	3.08E-06	0.000146476	3.38733613
NPTN	-7.140017493	25.16897423	-4.727857575	3.12E-06	0.000148056	3.375044098
LIN7B	1.82066285	4.389870375	4.725094426	3.16E-06	0.000149775	3.362664295
STXBP2	4.768665603	15.08993682	4.72476011	3.16E-06	0.000149881	3.361166892
PLXDC2	-2.176036766	3.328650717	-4.721108017	3.22E-06	0.000152154	3.344815328
MCF2L	1.028615187	1.683935225	4.720983344	3.22E-06	0.000152154	3.344257332
PTPRG	-1.42277474	1.910746592	-4.71525676	3.31E-06	0.000155871	3.318641072
C1S	-30.07913779	43.84574396	-4.713902004	3.33E-06	0.000156724	3.312585037
SUOX	3.504040034	7.518915708	4.713424124	3.34E-06	0.00015694	3.310449185
TMCO3	-1.492241989	3.931311006	-4.71002137	3.39E-06	0.000159267	3.295246448
ARHGAP31	-1.060043244	1.940727722	-4.709897765	3.39E-06	0.000159267	3.294694394
GATAD1	3.070154015	10.09306351	4.707902267	3.42E-06	0.000160481	3.285783751
ZBTB8OS	1.255760714	6.451946087	4.707586433	3.43E-06	0.00016058	3.284373748
MYADM	-16.95002479	24.16526953	-4.70640875	3.45E-06	0.000161326	3.279116861
SERPINB5	-28.58054678	34.84088981	-4.704862459	3.47E-06	0.000162353	3.272216391
LAMB1	-12.32905529	30.7919645	-4.703901604	3.49E-06	0.000162784	3.267929512
AL355472.1	1.254585455	2.86532405	4.70374731	3.49E-06	0.000162784	3.2672412
HDHD3	5.756934392	16.38793124	4.70232865	3.51E-06	0.000163723	3.260913436
MCRS1	3.993070261	21.0073521	4.700152889	3.55E-06	0.000165109	3.251212043
FRMD4B	-1.468649601	2.417885253	-4.699501571	3.56E-06	0.00016547	3.248308694
SAMHD1	-10.11754979	19.25804723	-4.697926876	3.59E-06	0.000166545	3.241290755
CDV3	-9.588235	34.44790164	-4.694345094	3.65E-06	0.000168913	3.225335699
DGAT1	5.67458851	16.71669804	4.693959537	3.65E-06	0.000169074	3.223618885
MRPL24	12.93923181	44.3095391	4.692937675	3.67E-06	0.000169735	3.219069335
CXXC1	7.208334937	18.43531595	4.692539772	3.68E-06	0.000169907	3.217298029
COX7C	28.96482584	110.8288495	4.690289535	3.72E-06	0.000171547	3.207283393
NOP53	23.36450041	62.71232028	4.689771543	3.72E-06	0.000171816	3.204978692
SIGLEC1	-3.206208594	2.237294444	-4.689120647	3.74E-06	0.000172192	3.202082987
LDHAP4	-1.085789303	1.890619782	-4.688768073	3.74E-06	0.00017233	3.200514603
LUM	-92.03332698	111.1586791	-4.686090245	3.79E-06	0.000174338	3.18860608
TMEM223	2.905564401	10.79085974	4.685169843	3.80E-06	0.000174792	3.184514388
USE1	2.768283308	9.650456679	4.684500121	3.82E-06	0.00017519	3.18153756
LINC01614	-2.965111266	2.118886839	-4.683366633	3.84E-06	0.000175966	3.176500225
DUSP3	-3.834611028	13.95697398	-4.68265944	3.85E-06	0.000176105	3.173357944
ZNF682	1.224657865	1.869881859	4.6817004	3.87E-06	0.000176705	3.169097305
LSM7	14.37727527	39.15757337	4.680027951	3.90E-06	0.000177823	3.161669144
AL359921.2	1.038428898	2.14746922	4.678732217	3.92E-06	0.000178746	3.155915805
CEBPZOS	2.801770715	11.71034085	4.678121365	3.93E-06	0.000179104	3.153203984
ECPAS	-3.218076892	13.23794974	-4.675938483	3.97E-06	0.000180477	3.143515881
ZNF777	1.6065832	8.496558321	4.673992111	4.01E-06	0.00018196	3.134880895
ZNF532	-1.517575914	3.543678741	-4.67289875	4.03E-06	0.000182708	3.130031668
SFRP2	-79.34671979	67.43619449	-4.671403508	4.06E-06	0.000183698	3.123401684
FAM91A1	-2.984065152	9.532827453	-4.66918611	4.10E-06	0.000185287	3.113573139
VMAC	1.132076818	3.502259771	4.668921129	4.10E-06	0.000185363	3.112398902
SPON2	-7.466233605	9.693976256	-4.667777002	4.12E-06	0.000186039	3.107329495
ZNF579	2.365196909	5.541801822	4.667425837	4.13E-06	0.000186039	3.105773773
OVOL2	2.333218139	5.437965832	4.667242436	4.13E-06	0.000186046	3.104961316
UQCR11	10.88919176	34.01454259	4.666873461	4.14E-06	0.000186211	3.103326868
SDHAP1	1.118424954	3.490308314	4.665622779	4.16E-06	0.000186834	3.097787578
NADSYN1	4.772761778	8.854571976	4.663931949	4.20E-06	0.000188146	3.090300991
DCLRE1B	-1.127418051	3.477806856	-4.663353653	4.21E-06	0.000188344	3.087740995
BCAT2	15.68545979	30.74126428	4.662442641	4.23E-06	0.000188985	3.083708716
MUTYH	1.598185915	5.19664558	4.662000022	4.24E-06	0.000189132	3.081749874
HTR7	-1.640640765	1.431186293	-4.660433918	4.27E-06	0.000190181	3.074820303
SCRN2	5.581392684	15.80013068	4.659707282	4.28E-06	0.000190615	3.071605855
NEDD4	-1.126598915	2.333823441	-4.6589536	4.30E-06	0.00019092	3.06827224
CDK5	2.027174288	7.490188406	4.658597201	4.30E-06	0.00019092	3.066696015
ZMAT5	1.427315247	4.653800524	4.658330448	4.31E-06	0.00019092	3.065516337
RPS28	60.98983852	155.9959012	4.658314879	4.31E-06	0.00019092	3.065447486
MRPL57	6.572746529	25.60794575	4.654148483	4.39E-06	0.000193618	3.047030095
NAV1	-1.142152962	2.275716225	-4.65405802	4.39E-06	0.000193618	3.046630371
BACE1	-1.538296647	3.564441228	-4.653329595	4.41E-06	0.000194022	3.04341198
SOCS3	-29.9259214	48.57438754	-4.653100539	4.41E-06	0.000194022	3.042400036
PSEN1	-1.572358315	8.330141816	-4.652289828	4.43E-06	0.000194581	3.03881877
KCTD11	-8.495978674	15.53262027	-4.65022475	4.47E-06	0.000195974	3.02969895
MUM1	1.101114472	4.096775246	4.650029611	4.48E-06	0.000195995	3.028837363
RIC1	-1.21045919	2.859541738	-4.649386167	4.49E-06	0.000196266	3.025996629
NACA3P	1.417558346	3.316094075	4.648745757	4.50E-06	0.00019669	3.023169643
IPO5P1	3.791545009	4.64568456	4.648345123	4.51E-06	0.000196781	3.021401288
GATA3-AS1	5.42611789	6.145393149	4.648302653	4.51E-06	0.000196781	3.021213839
STYX	-1.195755973	4.558170244	-4.646140399	4.56E-06	0.000198593	3.011672325
KCTD10	-1.524858195	7.100902519	-4.645439352	4.57E-06	0.000199078	3.008579634
PLSCR4	-1.186572121	2.055542074	-4.644354163	4.59E-06	0.000199917	3.003793107
FMNL3	-1.200099389	2.401262371	-4.643251854	4.62E-06	0.000200617	2.998932104
ANGPTL2	-10.19859173	13.04087767	-4.642566804	4.63E-06	0.000201092	2.995911668
KIAA1522	18.33809126	54.81996293	4.638451327	4.72E-06	0.000204293	2.977774665
MT-CO2	5246.468638	11287.41285	4.637651812	4.74E-06	0.000204724	2.974252863
SLC25A10	6.979341616	12.32264026	4.636260341	4.77E-06	0.000205876	2.968124848
WDR1	-11.33546335	48.98143925	-4.635430973	4.79E-06	0.00020634	2.964473111
RAB11B-AS1	1.578022463	3.642163379	4.63322961	4.84E-06	0.000208113	2.95478329
OSBPL8	-2.255252297	5.660958561	-4.632609864	4.85E-06	0.000208543	2.952056078
MCMBP	-2.772282906	12.6125891	-4.632397122	4.85E-06	0.000208585	2.951119976
ECE1	-7.684367084	23.89535922	-4.632053177	4.86E-06	0.000208752	2.949606638
SGF29	4.424309416	9.743073563	4.629821324	4.91E-06	0.000210449	2.939789087
UBE2J2	2.803854313	13.46148443	4.629790724	4.91E-06	0.000210449	2.939654513
DPYSL3	-14.82731755	17.74397347	-4.629614063	4.92E-06	0.000210449	2.938877596
MTG2	1.645873467	7.459634983	4.628278086	4.95E-06	0.000211579	2.933003128
HDLBP	-9.863897807	42.13131369	-4.626339158	4.99E-06	0.00021314	2.924480123
COX4I1	25.4442759	79.2939863	4.625768676	5.00E-06	0.000213368	2.921973054
ZNF436-AS1	1.204678238	2.1007485	4.623953766	5.05E-06	0.00021482	2.913999
STAP2	13.00433931	30.91553846	4.622070069	5.09E-06	0.00021635	2.905725705
PAFAH1B1	-2.765220204	13.68958146	-4.621426189	5.10E-06	0.000216656	2.90289845
CRB3	5.562751791	13.90375207	4.619226341	5.16E-06	0.000218683	2.89324166
STK11	2.12457906	9.42969789	4.618865135	5.16E-06	0.000218877	2.891656452
PKM	-75.45479455	209.8249029	-4.617298236	5.20E-06	0.000220284	2.884781164
NCOA4	-10.87321934	37.82193993	-4.616809825	5.21E-06	0.000220609	2.882638529
MROH1	2.078435643	6.997983251	4.616077804	5.23E-06	0.000221011	2.879427575
GOLT1B	-3.62320367	13.14911613	-4.614743999	5.26E-06	0.000222195	2.873578118
ARHGEF10L	3.743569015	9.969856233	4.613893809	5.28E-06	0.000222721	2.869850365
MAP2K7	2.059146601	9.720880184	4.612345118	5.32E-06	0.000224134	2.863061556
SFXN3	-3.419187534	9.81087029	-4.610809583	5.36E-06	0.000225199	2.856332444
NME4	7.919314808	23.35709626	4.610280387	5.37E-06	0.000225402	2.854013839
LETMD1	2.400760823	8.894035959	4.606144692	5.47E-06	0.000229183	2.835902078
TMEM45A	-15.48375096	12.1270787	-4.604893321	5.51E-06	0.000230019	2.830424746
ADAMTS14	-3.713656109	2.149418468	-4.604851046	5.51E-06	0.000230019	2.830239727
ZNF321P	1.438139616	2.549267906	4.604248484	5.52E-06	0.000230479	2.827602775
SLC35E2B	2.25861291	5.329074725	4.603139281	5.55E-06	0.000231341	2.822749454
DHRS2	128.4095001	142.7795388	4.602404355	5.57E-06	0.000231903	2.819534362
GINM1	-4.668660738	20.89525667	-4.602036448	5.58E-06	0.000232118	2.817925051
CHKB	1.033359889	2.105460755	4.601615669	5.59E-06	0.000232259	2.816084605
UACA	-1.756197176	3.966634898	-4.601574258	5.59E-06	0.000232259	2.815903486
PBX3	-1.7303761	4.799055534	-4.597905494	5.68E-06	0.000235855	2.799863237
TPBG	-3.358912972	7.925421244	-4.596237322	5.73E-06	0.000237273	2.792573616
NBR2	1.648903229	4.037243495	4.595915448	5.74E-06	0.000237443	2.791167359
M6PR	-6.115513158	19.52252141	-4.595719306	5.74E-06	0.000237478	2.790310463
CCT6P1	1.037394753	3.328641165	4.595347056	5.75E-06	0.00023763	2.788684288
ACTR3	-4.437410547	18.75041565	-4.595251297	5.75E-06	0.00023763	2.788265985
ARSJ	-1.054114575	1.0575424	-4.593517244	5.80E-06	0.000238981	2.780692475
DDX24	-3.132724114	14.15304305	-4.593131289	5.81E-06	0.000239223	2.779007161
TMEM134	3.835578439	10.81776274	4.591951428	5.84E-06	0.000240156	2.773855957
NME3	14.56776509	30.3096872	4.591697206	5.85E-06	0.000240255	2.772746199
PPP1R37	5.412523511	13.91879328	4.591124982	5.86E-06	0.000240704	2.770248456
KIF20B	-1.145623306	2.912722006	-4.589917103	5.89E-06	0.000241482	2.764977028
PYM1	6.738828626	20.20659458	4.589851166	5.90E-06	0.000241482	2.764689299
TLE2	8.659302411	14.68237691	4.589766039	5.90E-06	0.000241482	2.764317841
TRIM45	1.468206628	3.152527466	4.588723271	5.93E-06	0.000242387	2.759768129
CTSB	-79.28390322	153.8871786	-4.588619978	5.93E-06	0.000242387	2.7593175
AL035071.1	3.415092728	6.284092517	4.587234224	5.97E-06	0.000243742	2.753272871
MAPK8IP3	3.817056001	7.375835532	4.58001007	6.17E-06	0.000250388	2.721787949
YME1L1	-5.046495023	21.19806296	-4.578317792	6.21E-06	0.000251703	2.714418997
SP100	-1.789542916	5.19033214	-4.577857724	6.23E-06	0.000251763	2.712416074
PGPEP1	1.748603198	4.516698574	4.576872685	6.26E-06	0.000252659	2.708128284
NSUN5	2.903132458	10.7906769	4.575067619	6.31E-06	0.000254048	2.700273152
ACAA1	4.375818917	11.56571849	4.572947663	6.37E-06	0.00025632	2.691051281
UQCC1	1.696625056	5.759958517	4.570606137	6.44E-06	0.000258872	2.680870059
CRACR2B	6.588728957	9.861295314	4.570124989	6.45E-06	0.00025925	2.678778557
MYL5	1.479760196	3.089900002	4.566555308	6.56E-06	0.000262912	2.663267721
IL10RA	-2.539029783	2.806496686	-4.566265031	6.56E-06	0.000263067	2.6620069
PLEKHG3	-2.031153296	5.472263625	-4.565553998	6.59E-06	0.000263726	2.658918834
APRT	22.68186486	74.25494063	4.563929967	6.63E-06	0.000265292	2.65186718
STK38L	-2.803978123	6.861293839	-4.562667347	6.67E-06	0.00026643	2.646386364
RNASE7	-5.238019866	3.259112878	-4.562086872	6.69E-06	0.000266939	2.643867079
TUBGCP6	2.14616971	7.209645601	4.560331079	6.74E-06	0.000268684	2.63624864
AC006042.1	2.207595416	3.007011166	4.560125973	6.75E-06	0.000268741	2.635358852
ACP6	1.854182658	3.612526778	4.558822189	6.79E-06	0.000270135	2.629703634
ATP6V1D	-3.188560589	13.7233974	-4.558666381	6.79E-06	0.000270135	2.62902791
COA3	7.596709822	32.63610293	4.557951223	6.82E-06	0.000270817	2.6259266
RAB17	1.489186754	2.948881248	4.556072208	6.87E-06	0.000272936	2.617780274
SIRT6	2.503152233	10.1568713	4.554748408	6.92E-06	0.00027438	2.612042861
ZNF629	1.878606263	6.766054002	4.554584751	6.92E-06	0.000274387	2.61133367
KRTCAP2	2.408416133	8.292215116	4.5496898	7.08E-06	0.000279331	2.590132504
MFSD1	-4.200341625	15.05794686	-4.548723167	7.11E-06	0.000280155	2.585948231
NDUFA2	11.64777614	41.27897305	4.547445599	7.15E-06	0.000281377	2.580419241
PEX14	2.383895033	12.20971508	4.546958274	7.16E-06	0.000281797	2.578310594
CCR1	-3.150547948	3.486072026	-4.544864574	7.23E-06	0.000283879	2.569253511
AL390719.2	7.493112823	8.51770504	4.544858561	7.23E-06	0.000283879	2.569227504
GNPNAT1	-2.117454548	7.595291039	-4.542968433	7.29E-06	0.000286111	2.561054296
ARHGAP27	2.744897435	8.15624653	4.54197526	7.33E-06	0.000287194	2.556760895
GS1-124K5.4	1.445853389	3.012872202	4.54173553	7.34E-06	0.000287302	2.555724687
ZFP91	-3.224094461	13.96727329	-4.541349966	7.35E-06	0.000287599	2.554058237
OPTN	-9.367421447	21.57354896	-4.540028011	7.39E-06	0.000288708	2.548345567
GOLT1A	9.29362265	14.21984038	4.539434238	7.41E-06	0.000289278	2.545780134
RND3	-9.762671323	21.74615419	-4.538393817	7.45E-06	0.000290231	2.541285671
FBXO41	1.160327761	2.603718108	4.538031093	7.46E-06	0.000290483	2.539718974
QKI	-1.757351363	4.226067952	-4.536577761	7.51E-06	0.000292002	2.53344281
KIFC2	7.903064521	12.23881032	4.535792584	7.53E-06	0.000292833	2.530052804
MS4A6A	-4.643044076	5.007564591	-4.534323306	7.58E-06	0.000293953	2.523710621
NUAK1	-2.120289703	3.173155164	-4.533565188	7.61E-06	0.000294754	2.520438906
AKAP8L	3.052561459	11.56363107	4.533006266	7.63E-06	0.000295231	2.518027153
RPL15P3	3.108927374	7.344138556	4.532896185	7.63E-06	0.000295231	2.517552183
TIMM44	2.209677966	9.162922773	4.532437734	7.65E-06	0.000295635	2.51557421
MPHOSPH10	3.359554247	12.53053656	4.532089026	7.66E-06	0.000295825	2.51406984
CTU1	1.061377107	2.788261857	4.531047984	7.70E-06	0.000296664	2.509579276
SMPD2	2.84969327	9.342008403	4.530714835	7.71E-06	0.000296903	2.508142429
ANKRD54	1.612471145	6.510626292	4.530471989	7.72E-06	0.000297021	2.507095106
BAG2	-1.376403104	2.290728696	-4.527914285	7.81E-06	0.000299684	2.496067613
IRF3	7.127185242	28.61708885	4.527874626	7.81E-06	0.000299684	2.495896672
NUMB	-1.251929673	5.691338886	-4.526633028	7.85E-06	0.000300322	2.490545619
MMP2	-66.33280057	88.81861847	-4.526416509	7.86E-06	0.000300408	2.489612599
PAXX	12.18926543	33.61577712	4.522625071	8.00E-06	0.000304948	2.473281146
FAM117B	1.267587928	3.618946303	4.521237612	8.05E-06	0.000306647	2.467307824
ITGB5	-11.18124566	24.81613432	-4.517417025	8.18E-06	0.00031132	2.450867917
SLC6A9	-1.823763788	3.418873408	-4.516848529	8.21E-06	0.000311688	2.448422765
AC018638.2	4.651826325	12.98890106	4.516608098	8.21E-06	0.000311776	2.447388735
WASHC4	-1.811185042	5.389324813	-4.51648032	8.22E-06	0.000311776	2.446839216
RPL6P27	4.449949357	9.783843572	4.515762869	8.25E-06	0.000312535	2.44375402
RNF145	-6.398638808	14.65489977	-4.515634589	8.25E-06	0.000312535	2.443202437
KIF2A	-1.695363586	5.054529182	-4.513654868	8.32E-06	0.000314897	2.434691726
AL390294.1	2.017537975	2.393597358	4.51257689	8.36E-06	0.00031621	2.430058984
P4HA3	-1.131290118	1.404942125	-4.510939115	8.43E-06	0.00031811	2.423022361
EVI2A	-2.041259927	2.565225195	-4.510277501	8.45E-06	0.000318839	2.420180422
GBP1	-19.75747847	22.1313279	-4.509920015	8.47E-06	0.000319134	2.418645012
LRRC14	1.796660547	6.663987758	4.50943564	8.48E-06	0.000319611	2.416564787
FAM89B	6.824987237	23.3470886	4.508372085	8.52E-06	0.000320922	2.411997889
RGL3	4.96758091	6.711411653	4.506874559	8.58E-06	0.000322647	2.40556918
TMEM120A	5.492114954	21.56686173	4.505823906	8.62E-06	0.000323755	2.40106
ABHD11	10.12879637	24.02017027	4.505808146	8.62E-06	0.000323755	2.400992369
DUSP1	-80.51472974	103.5426133	-4.504506886	8.67E-06	0.00032543	2.395408974
DAZAP1	2.962465237	18.05456687	4.504265841	8.68E-06	0.000325561	2.394374868
SYT17	1.220700509	2.373746356	4.500902457	8.82E-06	0.000329839	2.379950861
AHNAK2	-4.934823726	4.255738262	-4.499553295	8.87E-06	0.000331391	2.37416767
TTLL3	1.440572689	2.525650297	4.498865493	8.90E-06	0.00033219	2.371220007
NAXD	4.661840739	19.74789406	4.49865832	8.90E-06	0.000332274	2.370332222
ZNF600	1.933953865	4.50574772	4.497922582	8.93E-06	0.000333147	2.367179707
MSRB3	-3.966896721	4.407176902	-4.496254299	9.00E-06	0.000334743	2.360033125
CD209	-4.629634486	2.500718598	-4.495127043	9.05E-06	0.000336211	2.355205547
P2RY11	1.710294385	3.744090003	4.494169986	9.09E-06	0.000337202	2.351107728
MAP2K1	-3.695033665	15.9421476	-4.493786751	9.10E-06	0.000337555	2.349467054
MYPOP	1.680769965	6.962646333	4.492253579	9.16E-06	0.000339298	2.342904644
LRP10	-8.208173302	30.04606419	-4.492059819	9.17E-06	0.000339298	2.342075442
TYSND1	2.707531115	9.508560273	4.492037228	9.17E-06	0.000339298	2.341978762
RHBDD3	3.625150425	10.86819453	4.491572775	9.19E-06	0.000339777	2.339991258
MIIP	5.320097926	15.5764746	4.491296249	9.20E-06	0.000339971	2.338808028
CLTC	-10.58287178	39.52070057	-4.490520339	9.23E-06	0.000340925	2.335488329
XG	-1.714467535	2.302380643	-4.489540079	9.28E-06	0.000341721	2.331295066
LITAF	-12.45445701	33.06240081	-4.488999513	9.30E-06	0.000342019	2.328983044
SYTL1	10.88968063	21.8836591	4.487724202	9.35E-06	0.000343611	2.323529479
GEMIN7	3.069273168	11.82389882	4.487224777	9.37E-06	0.00034415	2.321394191
ADAM9	-10.15031667	18.56426019	-4.486329037	9.41E-06	0.000345094	2.317564999
NARF	3.760554851	10.48238376	4.486168543	9.42E-06	0.000345094	2.316878979
EHBP1	-1.919814132	5.015016983	-4.486167198	9.42E-06	0.000345094	2.316873231
STOM	-28.06110454	49.00038101	-4.485818015	9.43E-06	0.000345404	2.315380747
AL031727.1	1.299003113	2.848940008	4.48526734	9.45E-06	0.000346027	2.313027257
CACTIN	1.11938997	4.90113842	4.484886832	9.47E-06	0.000346386	2.311401187
TYMP	-39.90768398	52.47217631	-4.483087542	9.55E-06	0.000348636	2.303713753
PDGFRA	-2.325587821	2.747585951	-4.482995146	9.55E-06	0.000348636	2.303319065
DHRS11	2.255530348	4.734332497	4.482384324	9.58E-06	0.000349358	2.300710027
INTS11	3.330894057	14.98303208	4.481928426	9.60E-06	0.00034984	2.29876293
AOAH	-2.170751612	1.877390661	-4.481109227	9.63E-06	0.000350891	2.295264664
MOB3B	-1.578403592	2.331690341	-4.480755327	9.65E-06	0.000351215	2.293753568
ADAMTS4	-2.540485045	3.125453256	-4.479996788	9.68E-06	0.000352175	2.290515091
NKILA	-1.314819177	1.264427147	-4.478108228	9.76E-06	0.000354691	2.282454304
SNRPA	9.369481819	40.49218939	4.476715473	9.82E-06	0.000356669	2.276511696
CRTAP	-6.143762561	22.0471269	-4.476519043	9.83E-06	0.000356747	2.275673703
DTX4	10.02956794	17.92140893	4.475006572	9.90E-06	0.000358458	2.269222449
RPL18	73.0955015	231.3504766	4.473736703	9.95E-06	0.000360258	2.26380751
HIGD2A	27.6247912	93.01143287	4.471704245	1.00E-05	0.000363302	2.255143662
ZNF480	1.749858523	5.294064855	4.47114754	1.01E-05	0.000363729	2.252771193
SNHG9	6.316736376	10.92295255	4.470930492	1.01E-05	0.000363843	2.251846287
ACIN1	4.449059807	20.8058323	4.470373984	1.01E-05	0.000364271	2.249475031
SGSM2	2.436400957	6.447239316	4.470009199	1.01E-05	0.000364626	2.247920845
COX6B1	82.35231222	260.6823608	4.469365083	1.01E-05	0.000365437	2.245176832
IQGAP2	-1.004094646	0.970216699	-4.467854254	1.02E-05	0.000367189	2.238741925
GUCY1B1	-1.071364307	2.195977949	-4.465535189	1.03E-05	0.00037028	2.228868427
MAPKAPK5-AS1	3.390619429	9.38487544	4.465069317	1.03E-05	0.000370809	2.226885521
PPP4R1	-5.948609029	17.55290829	-4.46433213	1.04E-05	0.00037158	2.223748197
RSAD1	3.238995319	9.547886556	4.464312006	1.04E-05	0.00037158	2.223662558
ZNF512B	2.565992682	7.655073279	4.464157788	1.04E-05	0.000371595	2.223006296
MIR222HG	-1.298929685	1.598018548	-4.463360536	1.04E-05	0.000372508	2.219613995
ENDOD1	-5.432557094	11.46889227	-4.463170822	1.04E-05	0.000372508	2.218806846
USP12	-1.62135369	5.525016829	-4.46218404	1.05E-05	0.000373793	2.214609017
FIS1	11.59158383	45.19971662	4.462107416	1.05E-05	0.000373793	2.214283089
AP1G2	4.124868162	11.19924198	4.460357621	1.06E-05	0.000376179	2.206841545
LMAN1	-5.760458263	20.97180753	-4.460243632	1.06E-05	0.000376179	2.206356863
MRC2	-12.36738086	16.88500449	-4.459598824	1.06E-05	0.00037676	2.20361535
FSTL1	-16.18534137	30.26179147	-4.457407351	1.07E-05	0.00037949	2.194300614
FAM192A	3.456085745	17.92174001	4.457201978	1.07E-05	0.000379518	2.193427897
C1R	-33.77473008	52.40401755	-4.456845791	1.07E-05	0.000379688	2.191914399
SURF4	-17.82394841	76.47999242	-4.456714079	1.07E-05	0.000379688	2.191354761
MT-ND3	3228.428321	6045.799941	4.456334036	1.08E-05	0.000380087	2.189740059
VPS26C	-1.381547595	4.796862519	-4.454923769	1.08E-05	0.00038199	2.183749302
KAT8	1.879555721	7.797824531	4.454571863	1.08E-05	0.000382344	2.18225469
YJU2	3.948851852	14.88985672	4.452828859	1.09E-05	0.000385072	2.174853392
ATP5IF1	11.89560937	52.49545135	4.451443008	1.10E-05	0.000386957	2.16897054
PTAFR	-2.759709375	4.639806745	-4.450864387	1.10E-05	0.000387707	2.166514823
TTC37	-1.865552481	6.780909691	-4.450533535	1.10E-05	0.000387783	2.165110791
SPON1	-6.559286045	6.219276881	-4.449697006	1.11E-05	0.000388733	2.161561242
OXCT1	-4.526676808	6.590624259	-4.449047695	1.11E-05	0.000389608	2.158806514
MIR200CHG	14.67607583	23.60090839	4.448562269	1.11E-05	0.000390201	2.15674731
YJEFN3	1.76540188	2.290163764	4.448157104	1.12E-05	0.000390409	2.155028738
PRKAR1A	-6.245139719	29.09809689	-4.446330344	1.12E-05	0.00039309	2.147281995
COA4	7.073864668	26.70918862	4.445874906	1.13E-05	0.000393388	2.14535107
RASSF7	11.79318901	28.92519043	4.445485531	1.13E-05	0.000393502	2.143700374
AC018904.1	5.26983285	8.699117179	4.445383293	1.13E-05	0.000393502	2.143266974
CDC42BPB	-3.264759884	13.98139185	-4.441074407	1.15E-05	0.000399585	2.125009269
NEXN	-2.448475557	2.870151892	-4.440682959	1.15E-05	0.000399777	2.123351413
MT-ND2	2996.658429	5372.642872	4.439926195	1.16E-05	0.000400869	2.120146753
SRCIN1	1.350090874	1.932585154	4.439632246	1.16E-05	0.000401138	2.118902107
CYBRD1	-5.9765242	10.05417347	-4.439492529	1.16E-05	0.000401138	2.118310538
PUS1	1.799898443	7.10037113	4.438767226	1.16E-05	0.000402025	2.115239845
RBMS2	-1.392332032	3.936513831	-4.438712012	1.16E-05	0.000402025	2.115006105
SPATA2L	2.104830119	6.434250686	4.437158912	1.17E-05	0.000404296	2.108432397
CDC27	-2.700667575	9.676604645	-4.436403295	1.18E-05	0.000405164	2.105234901
FKBP9	-6.423288596	19.9835659	-4.436252417	1.18E-05	0.000405164	2.104596502
DLGAP5	-3.318953595	7.743230147	-4.434925926	1.18E-05	0.000407044	2.098984641
TAB1	1.790646994	8.546956162	4.433900035	1.19E-05	0.000408574	2.094645553
HIPK3	-2.962964558	8.05175722	-4.433797872	1.19E-05	0.000408574	2.094213497
DOCK2	-1.247940114	1.164753834	-4.430793457	1.20E-05	0.000412762	2.081511584
TNFRSF10A	-2.071443261	4.708157554	-4.429890571	1.21E-05	0.000413902	2.077695939
LAMC1	-9.243871217	24.28208641	-4.427068461	1.22E-05	0.000417551	2.065774105
GPR34	-2.410547901	1.847521445	-4.425422828	1.23E-05	0.000420342	2.058825415
ARMC7	2.793180178	8.79080471	4.424369368	1.24E-05	0.000422044	2.054378412
CPA3	-4.421445606	4.380355974	-4.423943574	1.24E-05	0.000422579	2.052581267
GPR183	-4.220161076	5.535580638	-4.423457495	1.24E-05	0.000423227	2.05052987
VANGL1	-1.763119991	5.443889635	-4.422670059	1.25E-05	0.000424441	2.047207091
ARCN1	-8.183073558	40.00351862	-4.422515775	1.25E-05	0.00042447	2.046556115
SLC25A42	1.077138546	2.841511039	4.419148424	1.27E-05	0.000430039	2.032353277
LUC7L3	5.379922741	16.28242871	4.417675623	1.28E-05	0.000432315	2.026144381
MS4A4A	-4.527769329	4.444689869	-4.416820197	1.28E-05	0.000433419	2.022539018
NPRL2	2.088609607	7.325943022	4.416254552	1.28E-05	0.000434237	2.020155345
LYPD6B	5.351475484	10.86260554	4.413230092	1.30E-05	0.000439266	2.007414733
ARV1	2.286467584	9.699046298	4.41284501	1.30E-05	0.000439744	2.005793138
CCSER2	-1.204650935	4.47311386	-4.410979085	1.31E-05	0.000442456	1.997937468
MIR4653	4.135619504	8.27659303	4.407640182	1.33E-05	0.000448039	1.983888005
CSPG4	-6.025647256	5.905594714	-4.403713102	1.36E-05	0.000455029	1.967375989
HEPHL1	-2.728650573	1.395981405	-4.403219695	1.36E-05	0.000455742	1.96530233
VPS28	11.77867201	39.83348927	4.402615531	1.36E-05	0.000456669	1.962763479
LMCD1	-3.194629086	3.764967177	-4.402483136	1.37E-05	0.000456669	1.962207164
ACOXL	1.682727055	2.077156302	4.401980549	1.37E-05	0.000457404	1.960095463
HEXDC	3.199101166	7.680363215	4.401221578	1.37E-05	0.00045838	1.956906937
DYRK1B	5.23021703	11.07744948	4.400128272	1.38E-05	0.00046022	1.952314713
TRA2A	5.884764827	24.72794926	4.39688919	1.40E-05	0.000465303	1.938715657
TRAK1	7.343718729	16.52370369	4.3940959	1.42E-05	0.000470418	1.926995548
FKBP15	-1.006766727	4.652760872	-4.393042111	1.42E-05	0.000472015	1.922575812
PRXL2B	4.881721682	13.62588425	4.393016388	1.42E-05	0.000472015	1.922467937
SS18L2	4.790709275	18.56328299	4.392914948	1.42E-05	0.000472015	1.922042538
RPL23A	60.43423922	206.544344	4.391883058	1.43E-05	0.000473876	1.917715701
SFSWAP	1.215958393	5.610263031	4.390790304	1.44E-05	0.000475871	1.913134662
KLF4	-7.545486537	12.23981972	-4.39044	1.44E-05	0.000476319	1.911666336
ARRDC1	6.25055114	19.77945716	4.389514006	1.45E-05	0.000477974	1.90778548
AC005041.1	1.373741479	2.790998635	4.388824179	1.45E-05	0.000478565	1.904894891
AP3B1	-1.598582861	7.882061585	-4.388392067	1.45E-05	0.000479188	1.903084416
BRAT1	2.699150314	11.07702195	4.384067781	1.48E-05	0.000487207	1.884975353
CFI	-4.545188343	5.013667717	-4.383079996	1.49E-05	0.000489031	1.880841028
MUL1	-3.524765181	17.82501274	-4.381729533	1.50E-05	0.000490481	1.875190109
CFAP298	2.38895936	8.835646621	4.380582364	1.50E-05	0.000492366	1.870391104
FOXD1	-1.793404375	1.568502762	-4.379861045	1.51E-05	0.000493341	1.867374164
BEND5	1.59862042	2.623855564	4.379088682	1.51E-05	0.000494721	1.864144231
ZNF512	1.790753103	5.761214843	4.378748944	1.52E-05	0.000495108	1.862723648
PRKDC	-6.239407843	16.19659754	-4.378640788	1.52E-05	0.000495108	1.862271427
PSMA6	-1.040513824	4.142423779	-4.378503278	1.52E-05	0.000495114	1.861696484
IDUA	2.783647843	5.996971154	4.378090069	1.52E-05	0.000495718	1.859968916
BDH1	2.012422004	4.523431918	4.377410733	1.52E-05	0.000496903	1.85712903
CCT6A	-26.24378893	65.22671626	-4.376337211	1.53E-05	0.00049879	1.852642115
MDH2	14.28168442	66.53650432	4.37627633	1.53E-05	0.00049879	1.852387685
RNF144B	-4.250936389	6.549517841	-4.375835786	1.53E-05	0.000499166	1.850546692
TPM3	-12.33257223	49.73644213	-4.375443929	1.54E-05	0.000499729	1.848909297
CCL18	-27.97171325	19.62075392	-4.374762283	1.54E-05	0.000500341	1.846061327
MT-ND4	4821.308633	9120.889071	4.373801498	1.55E-05	0.000502156	1.842047772
MCAT	1.866938954	7.760885085	4.372323589	1.56E-05	0.000503937	1.835875573
ANO9	2.38418039	5.673436194	4.370745782	1.57E-05	0.000507133	1.829288268
PLIN5	2.265706049	2.530048573	4.370534455	1.57E-05	0.000507305	1.828406145
SFI1	1.379290002	3.035122221	4.368421054	1.59E-05	0.000510824	1.819586531
SYDE1	-2.21431577	4.508671792	-4.365173159	1.61E-05	0.000516625	1.806040038
TLCD1	8.42931495	17.75553711	4.363456487	1.62E-05	0.000519912	1.798883759
MMP15	6.563152532	16.47612769	4.363190144	1.62E-05	0.000520216	1.797773688
UBA6	-2.734243347	6.525607208	-4.36280101	1.62E-05	0.000520799	1.796151952
PPP2R5E	-1.12057223	5.52396937	-4.36196469	1.63E-05	0.00052218	1.792666999
RPS6KA3	-2.665954713	7.128391974	-4.359404054	1.65E-05	0.000526752	1.782000588
EXOC2	-1.623777655	7.297506657	-4.357612432	1.66E-05	0.000530454	1.774540927
PGM2L1	-1.090175129	2.03747895	-4.357403329	1.66E-05	0.000530454	1.773670479
TMEM30A	-7.874071107	32.11207844	-4.356837623	1.67E-05	0.000531459	1.771315769
ZNF296	2.790886336	5.267921058	4.355805249	1.68E-05	0.000533145	1.767019305
TST	19.17184109	33.95430321	4.355715742	1.68E-05	0.000533145	1.766646847
PET100	6.060706757	14.74689779	4.354095241	1.69E-05	0.000536311	1.759904756
NRBF2	-2.74152916	11.19437961	-4.353693552	1.69E-05	0.000536602	1.758233879
UQCRH	29.23125944	117.7204625	4.353444394	1.69E-05	0.000536602	1.757197548
PPP6R2	2.453382414	12.32610278	4.353255812	1.69E-05	0.000536735	1.756413212
CAVIN3	-7.867504216	12.63897706	-4.350696589	1.71E-05	0.000542138	1.745772098
AC103810.3	4.307676669	7.277462928	4.350109319	1.72E-05	0.000543216	1.743331067
CSAD	2.662236253	4.992438401	4.348751164	1.73E-05	0.000546129	1.737686943
LENG8	8.852754709	23.91417856	4.348452134	1.73E-05	0.000546244	1.73644447
ATP5MG	9.399265738	44.27547726	4.348380856	1.73E-05	0.000546244	1.736148322
EPB41L1	5.762819447	15.01934231	4.34830931	1.73E-05	0.000546244	1.735851065
NEIL1	1.547369215	2.95613018	4.347827787	1.73E-05	0.000547079	1.733850558
CCDC115	3.184738868	13.22375679	4.346365525	1.75E-05	0.000549787	1.727776769
OTUD1	-4.274177907	7.573471612	-4.346138751	1.75E-05	0.000549787	1.726834982
ARPIN	-1.155083265	4.08564695	-4.346040643	1.75E-05	0.000549787	1.726427558
AC098934.1	2.543478854	4.04859259	4.34538488	1.75E-05	0.000551031	1.723704512
KDELC1	-1.522347435	3.572325435	-4.345260498	1.75E-05	0.000551031	1.72318806
CAP1	-43.01097005	113.6447707	-4.343350256	1.77E-05	0.000554493	1.715258145
RGL1	-2.912451248	3.716260858	-4.341965647	1.78E-05	0.000557409	1.709512259
NT5C	7.817231775	24.30948371	4.340349366	1.79E-05	0.000561026	1.70280709
PPP1R12A	-1.60858669	5.371628553	-4.337678072	1.81E-05	0.00056662	1.691730173
TBX2-AS1	8.501505845	9.421369438	4.33623415	1.82E-05	0.000569545	1.685745326
DDX21	-7.913770856	22.57287045	-4.333993695	1.84E-05	0.000573402	1.676462567
BCL9L	-1.951105871	5.041065453	-4.333873207	1.84E-05	0.000573402	1.675963478
MEDAG	-7.69099	3.767903718	-4.33344447	1.85E-05	0.000573402	1.67418766
GREM1	-3.826526593	4.417967648	-4.333385275	1.85E-05	0.000573402	1.673942485
SGSM3	4.419974964	17.82505957	4.332220961	1.86E-05	0.000575018	1.669120791
COL11A1	-7.005740863	4.823593387	-4.327697741	1.89E-05	0.000585774	1.650400312
WDR83OS	9.043853733	45.36158737	4.327695711	1.89E-05	0.000585774	1.650391913
CCDC84	1.505430791	3.949553981	4.327516218	1.89E-05	0.000585902	1.649649406
ABHD17A	1.565362123	6.544577159	4.32716711	1.90E-05	0.000586293	1.648205333
EIF2B5	2.413987513	13.79595951	4.326718461	1.90E-05	0.000586949	1.646349667
TNPO1	-2.886129492	8.698728964	-4.325220032	1.91E-05	0.000590119	1.640153256
MINCR	1.746326952	3.39830521	4.322395417	1.94E-05	0.000596728	1.628478043
LINC00685	1.266307729	2.058450107	4.320786233	1.95E-05	0.000600048	1.621829783
PEBP1	98.82673272	250.697529	4.320752541	1.95E-05	0.000600048	1.621690611
LENG1	2.051134265	8.421245261	4.320526135	1.95E-05	0.000600245	1.620755413
EXOSC5	8.291651059	24.49583542	4.319368162	1.96E-05	0.000602913	1.615972971
DGCR8	1.516359643	6.211167213	4.318214001	1.97E-05	0.000605281	1.611207432
SDHAP3	2.219452392	4.152918327	4.316820064	1.98E-05	0.000608032	1.605453414
MORF4L1	-5.082168136	29.6598262	-4.315708687	1.99E-05	0.000610136	1.600866983
SEC14L1	-1.697329225	5.230239937	-4.31560198	1.99E-05	0.000610136	1.600426683
NEK7	-4.118179161	9.936837659	-4.31499692	2.00E-05	0.000611398	1.597930234
PTOV1-AS1	1.061901801	4.00570937	4.313705122	2.01E-05	0.00061347	1.592601404
NDUFS7	1.764325895	7.208537374	4.311657499	2.03E-05	0.00061829	1.584157681
STRN	-1.314109705	4.805945958	-4.311642398	2.03E-05	0.00061829	1.584095426
FLJ46906	1.263558366	2.804892389	4.310901108	2.04E-05	0.000619016	1.581039505
TBX2	15.9525143	22.06701158	4.310597558	2.04E-05	0.000619384	1.579788277
ICAM1	-14.81452492	17.711679	-4.310126535	2.04E-05	0.000620307	1.577846889
MAP1B	-3.381305782	3.126798748	-4.309341832	2.05E-05	0.000622074	1.574613052
MTFR1L	1.734433633	7.694767495	4.308451241	2.06E-05	0.00062379	1.570943493
BACE2	-3.44991527	8.750845103	-4.307499206	2.07E-05	0.000624967	1.567021529
AC003102.1	1.438843724	2.670145611	4.30747925	2.07E-05	0.000624967	1.566939332
CLDN15	1.598467267	3.307793104	4.305765696	2.08E-05	0.000628662	1.55988227
CDK18	2.21967498	5.302795909	4.30519481	2.09E-05	0.000629527	1.557531716
CSF1R	-9.276100883	8.839305326	-4.303885005	2.10E-05	0.000632755	1.55213983
SNAPC5	1.334974489	6.809820693	4.301860039	2.12E-05	0.000637967	1.543806893
YPEL3	12.9227863	26.90399736	4.300703703	2.13E-05	0.000639766	1.539050065
PLOD1	-14.76277539	38.24134468	-4.300540748	2.13E-05	0.000639868	1.538379809
SUMF2	-13.19413893	36.27491551	-4.300221681	2.13E-05	0.000640402	1.53706751
MAGIX	1.654876105	2.45856292	4.299073579	2.14E-05	0.000642886	1.532346193
MYCBP2	-1.539490501	3.986608034	-4.296803891	2.16E-05	0.000648511	1.523015992
ACBD3	-4.03161118	17.92054275	-4.296029318	2.17E-05	0.000650329	1.519832917
CD300A	-2.077228877	3.110062595	-4.295456407	2.18E-05	0.000651234	1.5174789
EMP1	-14.98681641	19.24685345	-4.295456064	2.18E-05	0.000651234	1.517477493
NIPSNAP1	11.06216101	31.32393158	4.292721842	2.20E-05	0.000658602	1.506246892
SLC25A1	19.10303137	61.96443531	4.291844234	2.21E-05	0.000660384	1.502643573
ERRFI1	-16.05890193	30.53499157	-4.29062257	2.22E-05	0.000663512	1.497628734
VSIG2	58.50415679	86.89001807	4.290487843	2.22E-05	0.000663517	1.497075769
AP003352.1	1.392639115	3.189017225	4.289587669	2.23E-05	0.000665041	1.493381566
FBP1	40.24422798	59.03640049	4.287810782	2.25E-05	0.00066943	1.486091518
PTPRC	-3.720345624	3.566071947	-4.287588393	2.25E-05	0.000669711	1.485179315
SERF2	20.45531579	72.85009846	4.287035499	2.26E-05	0.000670947	1.482911624
SNRPE	9.248448919	42.43856848	4.285403001	2.27E-05	0.000675318	1.476217503
MGST2	9.005827739	24.18248748	4.283639167	2.29E-05	0.000680099	1.468987458
GTF3C2	2.629768455	13.01965569	4.283053742	2.30E-05	0.000680718	1.466588372
UGCG	-5.416472499	15.36855285	-4.282079246	2.31E-05	0.000683212	1.462595526
CCDC12	3.558180013	12.64146347	4.281191952	2.31E-05	0.000685458	1.458960703
MT-ND6	1302.23506	2062.65427	4.280573212	2.32E-05	0.000686917	1.456426426
NDUFA4	8.907346402	42.65864507	4.280414918	2.32E-05	0.000687017	1.455778129
RAB24	1.245264571	4.652336328	4.280276281	2.32E-05	0.000687059	1.455210352
VPS37D	1.348180595	2.16488598	4.2793608	2.33E-05	0.0006894	1.451461517
AXIN1	1.248378241	6.61581037	4.277929109	2.35E-05	0.000692547	1.4456003
ZBTB17	1.708711726	8.726412727	4.27468887	2.38E-05	0.000700763	1.432341678
BAG3	-9.70835432	30.58565483	-4.274416459	2.38E-05	0.000700837	1.431227428
CLIP4	-1.365757278	2.943771192	-4.269624585	2.43E-05	0.000712754	1.411637714
UBE2G1	-2.645247428	11.01448425	-4.268396381	2.45E-05	0.000715148	1.40661992
STK36	1.389214422	3.78504549	4.26834983	2.45E-05	0.000715148	1.406429761
ENAH	-3.107944125	8.800383983	-4.268012627	2.45E-05	0.000715805	1.405052373
SNHG12	2.38848761	7.894213164	4.264379944	2.49E-05	0.000725895	1.390220089
NDST1	-2.9269561	8.941793575	-4.263559642	2.50E-05	0.000727344	1.386872386
TOR1AIP1	-1.352669475	5.6091877	-4.263007894	2.50E-05	0.000728639	1.384620999
NDUFB8	5.033407646	17.72037121	4.26276991	2.50E-05	0.000728999	1.383650001
LSM4	9.229657826	42.09806797	4.259838048	2.54E-05	0.000736665	1.371691741
ZNF524	6.069674504	16.85247079	4.258643985	2.55E-05	0.000739666	1.366823644
ESRRA	5.433003963	22.10234503	4.257646754	2.56E-05	0.000741275	1.362758973
DTX3	3.014216674	7.804073401	4.256642092	2.57E-05	0.000744082	1.358664897
TGFBR1	-4.85777074	8.308311045	-4.25598102	2.58E-05	0.0007458	1.355971459
SCAF1	4.67243299	26.51857152	4.254563196	2.59E-05	0.000749164	1.350196039
RPS2	130.5367854	444.956711	4.254039641	2.60E-05	0.000750166	1.348063816
RC3H2	-1.351740655	4.536584779	-4.254006973	2.60E-05	0.000750166	1.347930781
RDX	-6.872103581	12.94231728	-4.252668839	2.62E-05	0.00075408	1.34248224
CD38	-1.225838589	1.152942376	-4.250972251	2.63E-05	0.000759143	1.335576428
LAIR1	-1.786987342	2.307756727	-4.250861059	2.64E-05	0.000759143	1.335123918
CASTOR3	1.055325744	2.353292597	4.250709257	2.64E-05	0.00075924	1.334506157
ZNF74	1.369430944	3.372908926	4.250445148	2.64E-05	0.000759702	1.333431414
SRP72	-4.246114764	21.29753345	-4.247882514	2.67E-05	0.00076723	1.323006405
TRPM2-AS	1.515719419	2.139368712	4.24777396	2.67E-05	0.00076723	1.322564925
ZMYND8	4.221192986	11.81426054	4.247394629	2.68E-05	0.000767453	1.321022297
SLAIN2	-1.707354947	8.40899314	-4.247341548	2.68E-05	0.000767453	1.320806443
FYB1	-4.234759343	4.223157314	-4.24717367	2.68E-05	0.000767606	1.320123783
BCL7B	2.708517152	15.79178934	4.246326935	2.69E-05	0.000769989	1.316680984
PGM1	-6.058872758	16.60701798	-4.244788473	2.71E-05	0.000774251	1.310427258
OCEL1	3.762357604	11.4932735	4.244501463	2.71E-05	0.000774319	1.309260814
HIP1R	4.468109618	13.03259944	4.244408516	2.71E-05	0.000774319	1.308883084
CD274	-2.942757551	3.061567874	-4.243136446	2.72E-05	0.000778135	1.30371421
CEP131	3.909046939	10.1166853	4.241200371	2.75E-05	0.00078338	1.295849973
ZSCAN16	2.969727821	6.15037299	4.241041339	2.75E-05	0.000783508	1.295204137
PCAT7	1.204008488	1.793051397	4.240826892	2.75E-05	0.000783821	1.294333298
SCX	2.542024668	3.637671166	4.2377317	2.79E-05	0.000792608	1.281768631
SLC37A4	1.665149658	5.753457684	4.23734168	2.79E-05	0.000793112	1.280185972
AC010761.1	1.47464293	2.91816095	4.235482379	2.81E-05	0.000798606	1.272642977
HERC2P2	1.815798944	3.664424299	4.233997758	2.83E-05	0.000801754	1.2666222
C1orf74	-2.588569872	2.88676734	-4.233955699	2.83E-05	0.000801754	1.266451659
TBC1D23	-1.586951254	7.067120143	-4.233283561	2.84E-05	0.00080304	1.263726511
RNF44	3.047841238	11.75746318	4.2332223	2.84E-05	0.00080304	1.263478152
C11orf98	1.43610444	5.671234302	4.232437179	2.85E-05	0.00080532	1.260295465
FMNL2	-2.412448242	4.977272093	-4.231674249	2.86E-05	0.00080753	1.257203252
HCCS	-2.340118137	11.19881563	-4.229136095	2.89E-05	0.000815805	1.246919598
TGFA	-4.839658777	9.147136605	-4.228677852	2.90E-05	0.000816268	1.245063572
PER1	-3.658351206	7.093406529	-4.228566596	2.90E-05	0.000816268	1.244612978
CD27-AS1	1.754531379	5.921664595	4.228484251	2.90E-05	0.000816268	1.244279483
EPB41L4A-AS1	1.594342249	4.782616202	4.228367467	2.90E-05	0.000816268	1.243806519
IARS	-4.605081924	15.55203992	-4.228309811	2.90E-05	0.000816268	1.243573024
SHCBP1	-1.666865587	4.240822217	-4.226779424	2.92E-05	0.000820768	1.237376312
ORMDL1	2.113595023	9.536678077	4.226343698	2.93E-05	0.000821874	1.235612381
TMEM184A	5.443816725	10.17625024	4.224815283	2.95E-05	0.000826079	1.229426289
FDXR	4.267969857	11.76578464	4.22418833	2.95E-05	0.000827227	1.226889359
SS18L1	1.822813136	5.47971167	4.224102904	2.95E-05	0.000827227	1.226543718
FST	-14.74815611	12.26071982	-4.223301515	2.96E-05	0.000829632	1.223301504
DDX3X	-7.2569458	33.28483744	-4.221976287	2.98E-05	0.000833601	1.217941209
AC007969.1	5.848333939	13.31472427	4.221496084	2.99E-05	0.0008346	1.215999264
ELF3	33.17725152	70.39160602	4.221422196	2.99E-05	0.0008346	1.215700477
CACFD1	4.1706547	12.01974586	4.22094342	2.99E-05	0.000835456	1.213764532
RPS7P1	2.789949976	8.140066046	4.219740421	3.01E-05	0.000838471	1.20890106
POLA1	-1.377805379	4.007202596	-4.218356576	3.03E-05	0.000842992	1.203308038
ZFP62	2.453987292	7.049722012	4.216778646	3.05E-05	0.000847809	1.196932643
RSRP1	3.472840042	9.254562016	4.216402066	3.05E-05	0.00084874	1.195411452
MEN1	2.958391915	15.0319179	4.215836654	3.06E-05	0.000849926	1.193127706
C11orf1	1.195793378	3.693490612	4.215393806	3.07E-05	0.000851098	1.191339202
UQCRQ	32.5008671	93.73921249	4.2091293	3.15E-05	0.000871408	1.166057595
FLOT2	25.99232021	80.45126882	4.208687123	3.15E-05	0.000872608	1.164274408
GTF2IRD1	2.204404016	8.681917706	4.207894049	3.17E-05	0.000874672	1.161076573
RPL14	23.84599615	78.89177812	4.207349809	3.17E-05	0.000876255	1.158882407
PFKP	-15.62945258	36.97044295	-4.205904731	3.19E-05	0.000880761	1.153057676
UBE2A	-3.066617071	15.92589247	-4.204739425	3.21E-05	0.000884239	1.148361972
SOWAHC	-5.800846701	12.24119571	-4.204125897	3.22E-05	0.000885658	1.145890184
PLEKHJ1	4.778060836	15.85460173	4.20385676	3.22E-05	0.000886227	1.144805984
FBXL12	1.988379516	8.209762739	4.202831502	3.23E-05	0.000889643	1.1406764
MAP4	-4.201687575	18.62065543	-4.202392104	3.24E-05	0.000889972	1.138906849
IGSF6	-1.544822973	2.277788958	-4.201774663	3.25E-05	0.000891859	1.136420574
RAB11FIP3	1.945519811	7.236198828	4.201051728	3.26E-05	0.00089415	1.133509927
AL450384.2	1.800958525	2.143244348	4.199438366	3.28E-05	0.000899387	1.12701594
GCAT	3.757662075	9.447820087	4.197702742	3.30E-05	0.000905122	1.120032388
HSD17B12	-1.784076005	7.166728949	-4.197468995	3.31E-05	0.000905569	1.119092072
NUDCD1	-2.17304964	6.781213461	-4.197339856	3.31E-05	0.000905616	1.118572597
10-Sep	-4.046864264	14.34056421	-4.196790006	3.32E-05	0.000906828	1.116360918
CENPT	2.719469507	8.616073889	4.195869061	3.33E-05	0.000909469	1.112657169
DDX60	-4.688010656	6.674327159	-4.194763129	3.35E-05	0.000912382	1.108210448
SNRPA1	2.636107417	12.41090985	4.194022956	3.36E-05	0.000914341	1.105234966
COL6A2	-99.97376011	126.1257564	-4.19268334	3.38E-05	0.000919083	1.099850964
FGF7	-1.783251022	1.639526268	-4.192487971	3.38E-05	0.000919389	1.099065893
AC005261.1	1.79065569	6.783895167	4.192150123	3.38E-05	0.000920251	1.097708367
NSUN6	1.807124697	4.958540843	4.191807775	3.39E-05	0.00092113	1.096332865
C9orf116	1.137219993	2.6966501	4.191104921	3.40E-05	0.000923282	1.093509219
MT-ATP6	3529.546668	7158.638434	4.191023171	3.40E-05	0.000923282	1.093180829
G3BP1	-3.079165411	13.4015435	-4.190187394	3.41E-05	0.00092564	1.089823807
FABP6	9.838001657	12.03283355	4.18995288	3.42E-05	0.000926103	1.088881955
PEX11G	1.873616236	4.036368088	4.189282917	3.42E-05	0.000928273	1.086191531
MSI2	1.630672682	4.279050107	4.188055069	3.44E-05	0.000932187	1.081261795
PRDX2	27.50937011	98.70259401	4.187138328	3.46E-05	0.000935072	1.077581995
SLC44A3	6.571701191	15.63894919	4.187091797	3.46E-05	0.000935072	1.077395242
SUZ12P1	1.092409839	3.184321851	4.186576381	3.46E-05	0.000935736	1.075326706
UBQLN1	-3.794783162	17.19445793	-4.185508725	3.48E-05	0.000939505	1.071042596
LURAP1L	-3.424154834	5.768255833	-4.183422772	3.51E-05	0.000947352	1.062675333
MAP1A	-1.731413472	1.469635375	-4.183233859	3.51E-05	0.000947645	1.061917745
CAV2	-6.857598312	10.86148245	-4.181924873	3.53E-05	0.00095243	1.056669257
PVR	-5.440357117	14.87142277	-4.181696501	3.54E-05	0.000952883	1.055753736
SNRPF	7.088297066	25.22185433	4.180362048	3.56E-05	0.000957162	1.050404956
LAP3	-14.21045144	27.5899443	-4.180287892	3.56E-05	0.000957162	1.050107769
ZNF84	1.105706935	3.285389237	4.179597933	3.57E-05	0.000959018	1.047342922
HS3ST3A1	-1.078393833	0.684528696	-4.17680789	3.61E-05	0.000969895	1.036166764
GSDMC	-4.182677551	4.124282855	-4.173561388	3.66E-05	0.000981346	1.023170787
COL16A1	-5.642319142	9.078555342	-4.171963354	3.68E-05	0.00098724	1.016777151
RAB11FIP4	2.404581159	4.351632492	4.171373643	3.69E-05	0.000988512	1.014418323
CXCL12	-10.67415693	6.446190919	-4.170196939	3.71E-05	0.00099198	1.009712453
DPYSL2	-3.767525906	6.704853645	-4.169677889	3.72E-05	0.000993669	1.007637059
