# Supplementary material for: Downregulation of PTCD1 in Bladder Urothelial Carcinoma Predicts Poor Prognosis and Levels of Immune Infiltration
Source: J Oncol. 2022 Jun 28;2022:1146186. doi: 10.1155/2022/1146186 (PMC9256401; doi:10.1155/2022/1146186)
Supplement: Supplementary Materials — Supplementary File 1. The differential expression genes between low-PTCD1 group and high-PTCD1 group. Supplementary File 2. The results of GO enrichment analysis and KEGG pathway analysis. [file 1146186.f1.zip › 1146186.f1/Supplementary file 2 (1).txt]

ONTOLOGY	ID	Description	GeneRatio	BgRatio	pvalue	p.adjust	qvalue	geneID	Count	zscore
BP	GO:0043062	extracellular structure organization	91/1201	422/18670	3.44193E-25	9.39129E-22	8.03961E-22	THBS1/FAP/ITGB1/ITGAV/FBN1/COL5A2/ADAM19/LAMA3/VCAN/COL5A3/ITGA5/ADAM12/LAMC2/NID1/APBB2/ITGA2/COL12A1/MMP14/ITGA6/ADAMTS2/ITGB6/FN1/COL15A1/CRISPLD2/HSPG2/COL6A3/CAPN2/COL3A1/TNC/PHLDB2/LOX/DDR2/APP/COL8A1/SPARC/SULF1/POSTN/LOXL2/ETS1/PXDN/ANTXR1/LAMA4/HAS2/ANXA2/COLGALT1/COL1A2/CD47/COL17A1/COL18A1/CD44/DCN/COL4A1/ANXA2P2/MATN3/TGFBI/LAMB3/LCP1/LRP1/COL1A1/COL5A1/ITGA4/SH3PXD2A/SERPINE1/NID2/MY…	91	-8.700764145
BP	GO:0030198	extracellular matrix organization	90/1201	368/18670	3.5207E-29	1.92125E-25	1.64473E-25	THBS1/FAP/ITGB1/ITGAV/FBN1/COL5A2/ADAM19/LAMA3/VCAN/COL5A3/ITGA5/ADAM12/LAMC2/NID1/APBB2/ITGA2/COL12A1/MMP14/ITGA6/ADAMTS2/ITGB6/FN1/COL15A1/CRISPLD2/HSPG2/COL6A3/CAPN2/COL3A1/TNC/PHLDB2/LOX/DDR2/APP/COL8A1/SPARC/SULF1/POSTN/LOXL2/ETS1/PXDN/ANTXR1/LAMA4/HAS2/ANXA2/COLGALT1/COL1A2/CD47/COL17A1/COL18A1/CD44/DCN/COL4A1/ANXA2P2/MATN3/TGFBI/LAMB3/LCP1/LRP1/COL1A1/COL5A1/ITGA4/SH3PXD2A/SERPINE1/NID2/MY…	90	-8.854377448
BP	GO:0002446	neutrophil mediated immunity	71/1201	499/18670	2.10897E-10	9.59054E-08	8.21018E-08	ITGAV/TNFAIP6/IQGAP1/TLR2/PLAU/ARSB/FCGR2A/RAB31/LAMP2/RAB27A/CRISPLD2/SIRPA/GLIPR1/PLAUR/C1orf35/CAB39/MAGT1/IGF2R/PYGL/VCL/CD93/PGAM1/ROCK1/ANXA2/PDAP1/RAP2C/RHOA/FGL2/CD47/C3AR1/TMC6/CD44/PSMD2/COPB1/C5AR1/ADGRE5/PSMD1/CYBB/RAP1A/DPP7/STK10/NRAS/ANXA3/ACTR10/DYNC1H1/TIMP2/DIAPH1/FPR1/RAB18/STXBP2/DGAT1/PSEN1/WDR1/PKM/CTSB/ACAA1/APRT/ATP6V1D/STOM/IQGAP2/SURF4/PTAFR/DOCK2/TMEM30A/CAP1/CD300A/PTP…	71	-6.289942788
BP	GO:0043312	neutrophil degranulation	70/1201	485/18670	1.4953E-10	8.15984E-08	6.9854E-08	ITGAV/TNFAIP6/IQGAP1/TLR2/PLAU/ARSB/FCGR2A/RAB31/LAMP2/RAB27A/CRISPLD2/SIRPA/GLIPR1/PLAUR/C1orf35/CAB39/MAGT1/IGF2R/PYGL/VCL/CD93/PGAM1/ROCK1/ANXA2/PDAP1/RAP2C/RHOA/FGL2/CD47/C3AR1/TMC6/CD44/PSMD2/COPB1/C5AR1/ADGRE5/PSMD1/CYBB/RAP1A/DPP7/STK10/NRAS/ANXA3/ACTR10/DYNC1H1/TIMP2/DIAPH1/FPR1/RAB18/STXBP2/DGAT1/PSEN1/PKM/CTSB/ACAA1/APRT/ATP6V1D/STOM/IQGAP2/SURF4/PTAFR/DOCK2/TMEM30A/CAP1/CD300A/PTPRC/RA…	70	-6.215188769
BP	GO:0002283	neutrophil activation involved in immune response	70/1201	488/18670	1.97341E-10	9.59054E-08	8.21018E-08	ITGAV/TNFAIP6/IQGAP1/TLR2/PLAU/ARSB/FCGR2A/RAB31/LAMP2/RAB27A/CRISPLD2/SIRPA/GLIPR1/PLAUR/C1orf35/CAB39/MAGT1/IGF2R/PYGL/VCL/CD93/PGAM1/ROCK1/ANXA2/PDAP1/RAP2C/RHOA/FGL2/CD47/C3AR1/TMC6/CD44/PSMD2/COPB1/C5AR1/ADGRE5/PSMD1/CYBB/RAP1A/DPP7/STK10/NRAS/ANXA3/ACTR10/DYNC1H1/TIMP2/DIAPH1/FPR1/RAB18/STXBP2/DGAT1/PSEN1/PKM/CTSB/ACAA1/APRT/ATP6V1D/STOM/IQGAP2/SURF4/PTAFR/DOCK2/TMEM30A/CAP1/CD300A/PTPRC/RA…	70	-6.215188769
BP	GO:0042119	neutrophil activation	70/1201	498/18670	4.86682E-10	2.04294E-07	1.7489E-07	ITGAV/TNFAIP6/IQGAP1/TLR2/PLAU/ARSB/FCGR2A/RAB31/LAMP2/RAB27A/CRISPLD2/SIRPA/GLIPR1/PLAUR/C1orf35/CAB39/MAGT1/IGF2R/PYGL/VCL/CD93/PGAM1/ROCK1/ANXA2/PDAP1/RAP2C/RHOA/FGL2/CD47/C3AR1/TMC6/CD44/PSMD2/COPB1/C5AR1/ADGRE5/PSMD1/CYBB/RAP1A/DPP7/STK10/NRAS/ANXA3/ACTR10/DYNC1H1/TIMP2/DIAPH1/FPR1/RAB18/STXBP2/DGAT1/PSEN1/PKM/CTSB/ACAA1/APRT/ATP6V1D/STOM/IQGAP2/SURF4/PTAFR/DOCK2/TMEM30A/CAP1/CD300A/PTPRC/RA…	70	-6.215188769
BP	GO:0031589	cell-substrate adhesion	64/1201	354/18670	3.83319E-14	6.88271E-11	5.89208E-11	THBS1/ACTN1/ITGB1/ITGAV/IQGAP1/PLAU/COL5A3/ITGA5/CORO1C/ADAMTS12/AXL/LAMC2/NID1/ITGA2/MMP14/NRP1/ITGA6/ITGB6/FN1/HSPG2/COL3A1/PHLDB2/DDR2/ILK/RSU1/COL8A1/VCL/LIMS1/ROCK1/POSTN/FLNA/MAP4K4/PARVA/ANTXR1/HAS2/ITGBL1/RHOA/SPOCK1/VAMP3/COL17A1/CD44/MACF1/LAMB3/LRP1/COL1A1/CAMSAP3/ITGA4/PTPRK/SERPINE1/NID2/FERMT2/MYADM/LAMB1/SIGLEC1/DUSP3/CDK5/ITGB5/GBP1/ADAM9/SRCIN1/LAMC1/MEN1/HSD17B12/COL16A1	64	-7
BP	GO:0022604	regulation of cell morphogenesis	56/1201	484/18670	1.4326E-05	0.001563543	0.001338504	MSN/PLXNC1/MYH9/CORO1C/NRP1/FN1/NIN/ZEB2/LPAR1/ILK/LIMS1/FGD6/SPARC/POSTN/PDLIM5/FLNA/PARVA/HAS2/RHOA/CD44/MACF1/MYO10/LRP1/PPP3CA/CFAP410/PLXNB1/ARHGAP18/DIAPH1/FERMT2/MYADM/NEDD4/CDK5/PSEN1/FMNL3/WDR1/PAFAH1B1/STK11/RND3/GBP1/SYT17/MAP2K1/SRCIN1/TRAK1/SS18L2/MUL1/ARPIN/BCL9L/ICAM1/MAP1B/CSF1R/MYCBP2/RDX/FMNL2/SS18L1/CXCL12/DPYSL2	56	-5.077963596
BP	GO:0043087	regulation of GTPase activity	55/1201	479/18670	2.11823E-05	0.001908315	0.001633653	SEC23A/ITGB1/IQGAP1/ARHGAP21/PLXNC1/ARFGAP3/CORO1C/AGAP3/F2R/NRP1/ITGA6/PICALM/RASA3/RIN2/SNX9/RSU1/LIMS1/FGD6/RABEP2/TNK2/MAP4K4/PRKG1/STARD13/TRAPPC6A/ASAP1/LLGL2/DOCK10/DOCK11/NET1/AGFG1/RAP1A/TBC1D17/RIN3/NPRL3/RASAL2/PLXNB1/ARHGAP18/RGS20/ARHGAP31/RIC1/PAFAH1B1/ARHGEF10L/ARHGAP27/RGL3/SGSM2/IQGAP2/DOCK2/NPRL2/CCL18/SYDE1/SGSM3/ICAM1/ERRFI1/RDX/CAV2	55	-3.640679257
BP	GO:0042326	negative regulation of phosphorylation	54/1201	468/18670	2.19136E-05	0.001908315	0.001633653	CD109/PRKRIP1/PRNP/INHBA/LATS2/HEG1/KIRREL1/CORO1C/WWTR1/AIDA/SIRPA/SNX6/IPO7/ITPRIP/ILK/TIMP3/TARBP2/XDH/CDK5RAP3/CYLD/LYN/RHOA/DUSP7/SH2B3/PINK1/PMEPA1/SPRED1/CAV1/SAMSN1/STAT3/MYADM/DUSP3/SFRP2/SOCS3/PSEN1/PAFAH1B1/SIRT6/GBP1/DUSP1/CACTIN/PRKAR1A/SRCIN1/HIPK3/NPRL2/KLF4/PRKDC/GREM1/PEBP1/CD300A/ERRFI1/FBP1/PTPRC/PER1/MEN1	54	-4.626813959
BP	GO:0010975	regulation of neuron projection development	52/1201	499/18670	0.000407214	0.01633945	0.013987728	IQGAP1/ARSB/PLXNC1/ABL2/NRP1/ITGA6/FN1/NIN/ZEB2/LPAR1/ILK/PDLIM5/CCDC88A/GATA3/MAP4K4/SETX/WASHC5/LYN/RHOA/SPOCK1/ASAP1/MACF1/LRP1/PPP3CA/DGUOK/RAP1A/PLXNB1/NPTN/PTPRG/SFRP2/NEDD4/CDK5/PSEN1/DPYSL3/PAFAH1B1/STK11/RAB17/SYT17/MAP2K1/SRCIN1/TRAK1/SS18L2/KLF4/MUL1/TMEM30A/MAP1B/MYCBP2/CD38/ZMYND8/SS18L1/CXCL12/DPYSL2	52	-3.882901374
BP	GO:0034330	cell junction organization	51/1201	290/18670	4.43198E-11	3.45504E-08	2.95776E-08	THBS1/ACTN1/IQGAP1/LAMA3/HEG1/ITGA5/CORO1C/F2R/LAMC2/RASSF8/ITGA2/MMP14/NRP1/ITGA6/FN1/TLN1/PHLDB2/ILK/VCL/LIMS1/ROCK1/CDH3/FLNA/SNAI2/MAP4K4/RHOA/COL17A1/MACF1/MTDH/LAMB3/LRP1/CAMSAP3/TGFB3/ACTB/RAP1A/ARVCF/PTPRK/CAV1/CDH11/FERMT2/DUSP3/WDR1/CRB3/NUMB/LAMC1/STRN/CSF1R/TGFBR1/RDX/PVR/COL16A1	51	-6.301260378
BP	GO:0045785	positive regulation of cell adhesion	51/1201	403/18670	2.81711E-06	0.000421773	0.000361068	ITGAV/IQGAP1/ADAM19/ITGA5/NID1/ITGA2/NRP1/ITGA6/FN1/TGFBR2/IL2RA/SIRPA/ILK/RSU1/COL8A1/LIMS1/ROCK1/FLNA/GATA3/ETS1/MAP4K4/HAS2/CYLD/IL7R/LYN/RHOA/CD47/PDCD1LG2/CD44/AGER/FOXA1/MYO10/PPP3CA/ITGA4/IL6ST/DYSF/CAV1/HAVCR2/MYADM/SFRP2/CD209/ADAM9/PTAFR/AP3B1/ICAM1/PTPRC/CD274/FLOT2/HSD17B12/COL16A1/CXCL12	51	-6.021204361
BP	GO:0050673	epithelial cell proliferation	51/1201	434/18670	2.2576E-05	0.001908315	0.001633653	THBS1/FAP/CD109/FMC1/MMP14/NRP1/SAV1/NRP2/COL8A1/NOTCH2/SPARC/SULF1/HIF1A/XDH/CDH3/SNAI2/GATA3/LOXL2/KLF9/HAS2/STAT1/VEGFC/F3/C5AR1/NR1D1/ZNF580/ITGA4/MST1/NRAS/PTPRK/DYSF/CAV1/STAT3/SERPINB5/LAMB1/SFRP2/OVOL2/PSEN1/STK11/SIRT6/MAP2K1/ATP5IF1/LAMC1/PRKDC/ERRFI1/TGFBR1/TGFA/MEN1/FGF7/CAV2/CXCL12	51	-4.620924277
BP	GO:0006914	autophagy	51/1201	496/18670	0.000626724	0.021783644	0.018648344	ARSB/ABL2/LAMP2/HDAC10/SNRNP70/MTM1/SNX6/SRPX/GNAI3/HIF1A/ROCK1/RAB23/TRIM22/LAMTOR4/MCL1/EVA1A/DCN/ATG4B/CD84/ATG4D/PINK1/MTDH/RALB/TBC1D17/FEZ2/ULK3/NPRL3/WDR24/TMEM150A/ATP6V0E2/SPTLC1/STAT3/NEDD4/CDK5/PSEN1/STK11/IL10RA/ATP6V1D/OPTN/CLTC/FIS1/KAT8/ATP5IF1/NPRL2/VPS28/MUL1/NRBF2/RAB24/VPS37D/BAG3/UBQLN1	51	-1.540308092
BP	GO:0061919	process utilizing autophagic mechanism	51/1201	496/18670	0.000626724	0.021783644	0.018648344	ARSB/ABL2/LAMP2/HDAC10/SNRNP70/MTM1/SNX6/SRPX/GNAI3/HIF1A/ROCK1/RAB23/TRIM22/LAMTOR4/MCL1/EVA1A/DCN/ATG4B/CD84/ATG4D/PINK1/MTDH/RALB/TBC1D17/FEZ2/ULK3/NPRL3/WDR24/TMEM150A/ATP6V0E2/SPTLC1/STAT3/NEDD4/CDK5/PSEN1/STK11/IL10RA/ATP6V1D/OPTN/CLTC/FIS1/KAT8/ATP5IF1/NPRL2/VPS28/MUL1/NRBF2/RAB24/VPS37D/BAG3/UBQLN1	51	-1.540308092
BP	GO:0009141	nucleoside triphosphate metabolic process	48/1201	362/18670	1.47905E-06	0.000265954	0.000227676	ATP5MF/DNAJC30/PRXL2C/LDHA/NDUFA7/ATP5MC2/GNAI3/NDUFA5/PGK1/APP/PGAM1/HIF1A/NDUFA3/RAB23/UQCR10/COX5B/RHOA/COX6A1/COQ9/PINK1/NDUFB10/DGUOK/AAAS/UCKL1/NDUFB2/STAT3/SAMHD1/COX7C/UQCR11/PSEN1/COX4I1/PKM/NME4/NME3/SIRT6/NDUFA2/COX6B1/ATP5IF1/PGM2L1/UQCRH/ATP5MG/NDUFS7/FBP1/NDUFA4/NDUFB8/PGM1/UQCRQ/PFKP	48	2.020725942
BP	GO:0007015	actin filament organization	48/1201	400/18670	2.27305E-05	0.001908315	0.001633653	ACTN1/TPM4/KIRREL1/CORO1C/MICAL2/NRP1/TMOD3/MYO1B/LPAR1/PHLDB2/SNX9/PICK1/FHOD3/LIMA1/ROCK1/FLNA/WASH3P/RHOA/CD47/GAS7/WIPF1/SPIRE1/FCHSD1/LCP1/TGFB3/PLS3/SPIRE2/SH3PXD2B/ARHGAP18/ARPC1A/DIAPH1/MYADM/WDR1/DPYSL3/ARHGEF10L/ACTR3/RND3/ITGB5/IQGAP2/TPM3/ARPIN/CAP1/ICAM1/ENAH/TGFBR1/RDX/HIP1R/CXCL12	48	-4.907477288
BP	GO:0001933	negative regulation of protein phosphorylation	48/1201	429/18670	0.000130831	0.007515234	0.006433574	CD109/PRKRIP1/PRNP/LATS2/HEG1/KIRREL1/CORO1C/WWTR1/AIDA/SIRPA/SNX6/IPO7/ITPRIP/ILK/TIMP3/TARBP2/XDH/CDK5RAP3/CYLD/LYN/DUSP7/SH2B3/PINK1/PMEPA1/SPRED1/CAV1/SAMSN1/MYADM/DUSP3/SFRP2/SOCS3/PSEN1/PAFAH1B1/GBP1/DUSP1/CACTIN/PRKAR1A/SRCIN1/HIPK3/KLF4/PRKDC/GREM1/PEBP1/CD300A/ERRFI1/PTPRC/PER1/MEN1	48	-4.907477288
BP	GO:0008380	RNA splicing	48/1201	469/18670	0.000986051	0.028004834	0.023974123	PRKRIP1/POLR2J/FASTK/SRRT/TSEN54/CLASRP/WDR83/BUD31/CPSF4/SNRNP70/TRPT1/LSM8/LUC7L2/SETX/CPSF2/LUC7L/POLR2H/AHNAK/PABPN1/SNRNP35/CIRBP/CELF2/U2AF1L4/TIA1/UBL5/MBNL1/SUGP1/ZBTB8OS/LSM7/ZMAT5/QKI/AKAP8L/MPHOSPH10/DAZAP1/AHNAK2/GEMIN7/CACTIN/SNRPA/ACIN1/YJU2/LUC7L3/TRA2A/SFSWAP/SNRPE/LSM4/SCAF1/SNRPA1/SNRPF	48	4.907477288
BP	GO:0009144	purine nucleoside triphosphate metabolic process	47/1201	342/18670	6.82662E-07	0.000161969	0.000138657	ATP5MF/DNAJC30/PRXL2C/LDHA/NDUFA7/ATP5MC2/GNAI3/NDUFA5/PGK1/APP/PGAM1/HIF1A/NDUFA3/RAB23/UQCR10/COX5B/RHOA/COX6A1/COQ9/PINK1/NDUFB10/DGUOK/AAAS/NDUFB2/STAT3/SAMHD1/COX7C/UQCR11/PSEN1/COX4I1/PKM/NME4/NME3/SIRT6/NDUFA2/COX6B1/ATP5IF1/PGM2L1/UQCRH/ATP5MG/NDUFS7/FBP1/NDUFA4/NDUFB8/PGM1/UQCRQ/PFKP	47	1.896244889
BP	GO:0032970	regulation of actin filament-based process	47/1201	388/18670	2.16678E-05	0.001908315	0.001633653	ABL2/KIRREL1/MYH9/PDGFRB/NRP1/AKAP13/TMOD3/CDK10/LPAR1/PHLDB2/SNX9/ILK/PICK1/FHOD3/NOTCH2/LIMA1/ROCK1/FLNA/CCDC88A/WASH3P/RHOA/CD47/FRMD6/SPIRE1/FCHSD1/LRP1/TGFB3/CAV1/SPIRE2/SH3PXD2B/ARHGAP18/ARPC1A/MYADM/CDK5/WDR1/ARHGEF10L/ACTR3/RND3/PDGFRA/IQGAP2/ARPIN/ICAM1/CSF1R/TGFBR1/RDX/HIP1R/CXCL12	47	-4.230084753
BP	GO:0043547	positive regulation of GTPase activity	47/1201	405/18670	6.3667E-05	0.004236958	0.003627136	SEC23A/ITGB1/IQGAP1/ARHGAP21/ARFGAP3/CORO1C/AGAP3/F2R/NRP1/ITGA6/PICALM/RASA3/RIN2/SNX9/RSU1/LIMS1/RABEP2/MAP4K4/STARD13/ASAP1/LLGL2/DOCK10/DOCK11/NET1/AGFG1/RAP1A/TBC1D17/RIN3/NPRL3/RASAL2/PLXNB1/ARHGAP18/RGS20/ARHGAP31/RIC1/ARHGEF10L/ARHGAP27/RGL3/SGSM2/DOCK2/NPRL2/CCL18/SYDE1/SGSM3/ICAM1/ERRFI1/CAV2	47	-3.354894804
BP	GO:0050900	leukocyte migration	47/1201	499/18670	0.00563025	0.075675555	0.064783641	THBS1/ITGB1/ITGAV/MSN/ITGA5/MYH9/ITGA2/MMP14/ITGA6/FN1/HRH1/SIRPA/APP/ROCK1/GATA3/LYN/RHOA/COL1A2/CD47/C3AR1/VEGFC/CD44/AGER/CD84/C5AR1/COL1A1/ZNF580/ITGA4/STK10/MST1/DYSF/CAV1/SERPINE1/LYST/ROR2/WDR1/CCR1/DUSP1/XG/PTAFR/TNFRSF10A/GPR183/CCL18/GREM1/ICAM1/CD300A/CXCL12	47	-5.688734668
BP	GO:0009199	ribonucleoside triphosphate metabolic process	46/1201	341/18670	1.51083E-06	0.000265954	0.000227676	ATP5MF/DNAJC30/PRXL2C/LDHA/NDUFA7/ATP5MC2/GNAI3/NDUFA5/PGK1/APP/PGAM1/HIF1A/NDUFA3/RAB23/UQCR10/COX5B/RHOA/COX6A1/COQ9/PINK1/NDUFB10/AAAS/UCKL1/NDUFB2/STAT3/COX7C/UQCR11/PSEN1/COX4I1/PKM/NME4/NME3/SIRT6/NDUFA2/COX6B1/ATP5IF1/PGM2L1/UQCRH/ATP5MG/NDUFS7/FBP1/NDUFA4/NDUFB8/PGM1/UQCRQ/PFKP	46	2.064187386
BP	GO:0018212	peptidyl-tyrosine modification	46/1201	366/18670	1.02503E-05	0.001190125	0.001018832	IQGAP1/PRNP/ITGA5/ABL2/AXL/PDGFRB/NRP1/PDGFC/SNX6/TPST1/DDR2/APP/JAK1/TNK2/SLA/RAP2C/LYN/CD44/SH2B3/AFAP1L2/ACVR1/UNC119/NRG1/IL6ST/CAV1/SAMSN1/ROR2/STAT3/SFRP2/SOCS3/PSEN1/STAP2/MAP2K7/MAP2K1/PDGFRA/SRCIN1/CSPG4/DYRK1B/GREM1/ICAM1/CSF1R/CD300A/ERRFI1/PTPRC/TGFA/FGF7	46	-5.013026509
BP	GO:0070482	response to oxygen levels	46/1201	394/18670	6.5603E-05	0.004313197	0.003692402	THBS1/TLR2/PLAU/CIAO3/EDNRA/PDGFRB/ITGA2/MMP14/TGFBR2/LDHA/CAPN2/ITPR2/LPAR1/PGK1/PICK1/BACH1/HIF1A/CACNB3/POSTN/LOXL2/ETS1/RHOA/VEGFC/AGER/PSMD2/PINK1/TXN2/FAS/COL1A1/CPEB4/TGFB3/PTGS2/PSMD1/CYBB/CAV1/NOP53/PKM/MMP2/FIS1/PSMA6/CCDC115/ICAM1/PLOD1/CD38/UBQLN1/CXCL12	46	-4.423258685
BP	GO:0001667	ameboidal-type cell migration	46/1201	461/18670	0.002067938	0.043067321	0.036868681	THBS1/FAP/ITGB1/ARSB/MYH9/CORO1C/ITGA2/NRP1/FN1/TGFBR2/ZEB2/DDR2/ILK/NRP2/SPARC/HIF1A/GATA3/LOXL2/ETS1/MAP4K4/HAS2/STARD13/RHOA/VEGFC/DCN/MACF1/ACVR1/ZNF580/PTGS2/SPRED1/ITGA4/AKAP12/MAP3K3/ANXA3/ANLN/PTPRG/OVOL2/PAFAH1B1/SP100/ADAM9/KLF4/SYDE1/CAP1/GREM1/TGFBR1/FGF7	46	-5.897678246
BP	GO:0050769	positive regulation of neurogenesis	46/1201	474/18670	0.00353246	0.059312716	0.05077589	IQGAP1/TLR2/ARSB/PLXNC1/ABL2/SRRT/NRP1/ITGA6/FN1/NIN/ZEB2/LPAR1/ILK/HIF1A/FLNA/SETX/WASHC5/LYN/RHOA/VEGFC/MACF1/FOXA1/ZEB1/LRP1/IL6ST/RAP1A/TIMP2/PLXNB1/NPTN/PSEN1/KCTD11/DPYSL3/PAFAH1B1/STK11/KIF20B/NUMB/SYT17/MAP2K1/TRAK1/SS18L2/MUL1/TMEM30A/MAP1B/ZMYND8/SS18L1/CXCL12	46	-4.128374772
BP	GO:0009205	purine ribonucleoside triphosphate metabolic process	45/1201	335/18670	2.19788E-06	0.00035276	0.000301988	ATP5MF/DNAJC30/PRXL2C/LDHA/NDUFA7/ATP5MC2/GNAI3/NDUFA5/PGK1/APP/PGAM1/HIF1A/NDUFA3/RAB23/UQCR10/COX5B/RHOA/COX6A1/COQ9/PINK1/NDUFB10/AAAS/NDUFB2/STAT3/COX7C/UQCR11/PSEN1/COX4I1/PKM/NME4/NME3/SIRT6/NDUFA2/COX6B1/ATP5IF1/PGM2L1/UQCRH/ATP5MG/NDUFS7/FBP1/NDUFA4/NDUFB8/PGM1/UQCRQ/PFKP	45	1.93792558
BP	GO:0018108	peptidyl-tyrosine phosphorylation	45/1201	363/18670	1.80832E-05	0.001838066	0.001573515	IQGAP1/PRNP/ITGA5/ABL2/AXL/PDGFRB/NRP1/PDGFC/SNX6/DDR2/APP/JAK1/TNK2/SLA/RAP2C/LYN/CD44/SH2B3/AFAP1L2/ACVR1/UNC119/NRG1/IL6ST/CAV1/SAMSN1/ROR2/STAT3/SFRP2/SOCS3/PSEN1/STAP2/MAP2K7/MAP2K1/PDGFRA/SRCIN1/CSPG4/DYRK1B/GREM1/ICAM1/CSF1R/CD300A/ERRFI1/PTPRC/TGFA/FGF7	45	-4.91934955
BP	GO:0009123	nucleoside monophosphate metabolic process	45/1201	375/18670	4.05406E-05	0.003030551	0.002594366	ATP5MF/DNAJC30/PRXL2C/LDHA/NDUFA7/ATP5MC2/NDUFA5/PGK1/APP/PGAM1/HIF1A/NDUFA3/UQCR10/COX5B/RHOA/COX6A1/COQ9/PINK1/NDUFB10/DGUOK/AAAS/UCKL1/NDUFB2/NT5E/STAT3/COX7C/UQCR11/PSEN1/COX4I1/PKM/APRT/SIRT6/NDUFA2/COX6B1/ATP5IF1/PGM2L1/UQCRH/ATP5MG/NDUFS7/FBP1/NDUFA4/NDUFB8/PGM1/UQCRQ/PFKP	45	2.236067977
BP	GO:0050678	regulation of epithelial cell proliferation	45/1201	378/18670	4.92001E-05	0.003382296	0.002895485	THBS1/CD109/FMC1/NRP1/SAV1/NRP2/NOTCH2/SPARC/SULF1/HIF1A/XDH/CDH3/SNAI2/GATA3/KLF9/HAS2/STAT1/VEGFC/F3/C5AR1/NR1D1/ZNF580/ITGA4/MST1/NRAS/PTPRK/DYSF/CAV1/STAT3/SERPINB5/LAMB1/SFRP2/OVOL2/STK11/SIRT6/ATP5IF1/LAMC1/PRKDC/ERRFI1/TGFBR1/TGFA/MEN1/FGF7/CAV2/CXCL12	45	-4.024922359
BP	GO:0031346	positive regulation of cell projection organization	45/1201	383/18670	6.74578E-05	0.00438235	0.003751602	IQGAP1/ARSB/PLXNC1/ABL2/CORO1C/KAT2A/ITGA2/NRP1/ITGA6/FN1/NIN/ZEB2/LPAR1/ILK/CCDC88A/SETX/WASHC5/LYN/RHOA/FUZ/MACF1/CROCC/DOCK11/LRP1/TGFB3/PLEK2/RAP1A/PLXNB1/ANLN/NPTN/PSEN1/DPYSL3/PAFAH1B1/STK11/SYT17/MAP2K1/TRAK1/SS18L2/MUL1/TMEM30A/MAP1B/TGFBR1/ZMYND8/SS18L1/CXCL12	45	-3.726779962
BP	GO:0007265	Ras protein signal transduction	45/1201	448/18670	0.002021224	0.042586173	0.036456784	ITGB1/HEG1/RAB31/ABL2/F2R/RAB27A/PDGFRB/NRP1/AKAP13/RAB40C/RASA3/COL3A1/RHOT2/LPAR1/FGD6/NOTCH2/TRIO/ROCK1/RAB23/MAP4K4/CYTH2/IFT27/RAP2C/LYN/RHOA/COL1A2/NET1/RALB/NRG1/CNKSR1/RAP1A/NRAS/TIMP2/RAB18/MCF2L/KCTD10/ARHGEF10L/PLEKHG3/RAB17/RND3/SGSM3/FBP1/RAB24/RDX/G3BP1	45	-3.428637565
BP	GO:0032956	regulation of actin cytoskeleton organization	44/1201	343/18670	9.45572E-06	0.001146663	0.000981625	ABL2/KIRREL1/PDGFRB/NRP1/AKAP13/TMOD3/CDK10/LPAR1/PHLDB2/SNX9/ILK/PICK1/FHOD3/NOTCH2/LIMA1/ROCK1/FLNA/CCDC88A/WASH3P/RHOA/CD47/SPIRE1/FCHSD1/LRP1/TGFB3/SPIRE2/SH3PXD2B/ARHGAP18/ARPC1A/MYADM/CDK5/WDR1/ARHGEF10L/ACTR3/RND3/PDGFRA/IQGAP2/ARPIN/ICAM1/CSF1R/TGFBR1/RDX/HIP1R/CXCL12	44	-3.91964748
BP	GO:0009161	ribonucleoside monophosphate metabolic process	44/1201	354/18670	2.09142E-05	0.001908315	0.001633653	ATP5MF/DNAJC30/PRXL2C/LDHA/NDUFA7/ATP5MC2/NDUFA5/PGK1/APP/PGAM1/HIF1A/NDUFA3/UQCR10/COX5B/RHOA/COX6A1/COQ9/PINK1/NDUFB10/AAAS/UCKL1/NDUFB2/NT5E/STAT3/COX7C/UQCR11/PSEN1/COX4I1/PKM/APRT/SIRT6/NDUFA2/COX6B1/ATP5IF1/PGM2L1/UQCRH/ATP5MG/NDUFS7/FBP1/NDUFA4/NDUFB8/PGM1/UQCRQ/PFKP	44	2.110579412
BP	GO:0032386	regulation of intracellular transport	44/1201	423/18670	0.001137651	0.031040795	0.026573121	PRNP/MSN/DNAJC30/YIPF5/CACNB3/RAB23/CDH3/FLNA/ANXA2/LYN/DMAP1/CD84/PINK1/ANXA2P2/LCP1/EHD2/PTGS2/AAAS/RAP1A/GAS1/UBL5/DYNC1H1/STXBP2/NEDD4/CDK5/BACE1/PSEN1/UBE2J2/KIF20B/SP100/AKAP8L/MAP2K1/STOM/FIS1/LMAN1/ATP5IF1/ARV1/TMEM30A/PPP1R12A/MAP1B/CD300A/BAG3/RDX/CEP131	44	-2.713602101
BP	GO:0010256	endomembrane system organization	44/1201	438/18670	0.002247966	0.045772947	0.039184888	ARHGAP21/MYH9/CORO1C/F2R/RAB27A/MOSPD3/ATL3/REEP3/NEK6/SNX9/SRGN/TMED7/WASH3P/TRAM2/ASAP1/SEC31A/EHD2/AGFG1/COL5A1/CAMSAP3/DYSF/CSNK1A1/CAV1/STX2/LYST/RAB18/PLSCR4/PAFAH1B1/OPTN/AKAP8L/WASHC4/MAP2K1/LMAN1/SURF4/ARV1/VPS28/ANO9/TLCD1/PTPRC/UGCG/VPS37D/TOR1AIP1/PLEKHJ1/CAV2	44	-3.618136135
BP	GO:0006979	response to oxidative stress	44/1201	451/18670	0.00387611	0.061690541	0.052811478	PRNP/AGAP3/AXL/PDGFRB/MMP14/SIRPA/LDHA/CAPN2/SPHK1/APP/NCF2/GPX8/HIF1A/PYCR2/ETS1/PXDN/SETX/MCL1/SLC25A24/STAT1/EIF2S1/PINK1/TXN2/NET1/SOD2/COL1A1/ZNF580/PTGS2/CYBB/PTPRK/STX2/PSEN1/DHRS2/MMP2/DUSP1/MSRB3/ADAM9/PDGFRA/GUCY1B1/KLF4/NEIL1/CD38/PRDX2/UBQLN1	44	-4.522670169
BP	GO:0001819	positive regulation of cytokine production	44/1201	464/18670	0.006425379	0.081457977	0.069733804	THBS1/TLR2/HEG1/F2R/SPHK1/APP/CGAS/TKFC/SULF1/HIF1A/POSTN/GATA3/STAT1/POLR2H/C3AR1/AGER/PANX1/C5AR1/AFAP1L2/LRP1/ZNF580/PTGS2/CYBB/IL6ST/AKAP12/TLR1/HAVCR2/SERPINE1/STAT3/NOP53/LUM/SPON2/PSEN1/IRF3/PTAFR/PRKDC/DDX21/SEC14L1/CSF1R/PTPRC/CD274/TBC1D23/DDX3X/DDX60	44	-4.522670169
BP	GO:0042110	T cell activation	44/1201	464/18670	0.006425379	0.081457977	0.069733804	PRNP/MSN/MYH9/RAB27A/KAT2A/PRDM1/TGFBR2/IL2RA/SIRPA/CGAS/GATA3/CYLD/IL7R/LYN/RHOA/FGL2/PATZ1/CD47/PDCD1LG2/CD44/AGER/ZEB1/LCP1/PPP3CA/IL6ST/CAV1/HAVCR2/STAT3/DUSP3/PSEN1/STK11/CD209/PRKAR1A/DOCK2/GPR183/AP3B1/PRKDC/ICAM1/CD300A/PTPRC/RC3H2/CD274/FLOT2/PRDX2	44	-4.522670169
BP	GO:0007160	cell-matrix adhesion	43/1201	225/18670	9.77915E-11	5.92942E-08	5.07601E-08	THBS1/ACTN1/ITGB1/ITGAV/IQGAP1/PLAU/COL5A3/CORO1C/ADAMTS12/NID1/ITGA2/MMP14/NRP1/ITGA6/ITGB6/FN1/COL3A1/PHLDB2/DDR2/ILK/VCL/LIMS1/ROCK1/POSTN/MAP4K4/ITGBL1/RHOA/COL17A1/CD44/MACF1/LRP1/CAMSAP3/ITGA4/PTPRK/SERPINE1/NID2/FERMT2/SIGLEC1/DUSP3/CDK5/ITGB5/ADAM9/COL16A1	43	-5.947444243
BP	GO:0034329	cell junction assembly	43/1201	241/18670	9.31438E-10	3.63061E-07	3.10806E-07	THBS1/ACTN1/IQGAP1/LAMA3/HEG1/ITGA5/CORO1C/LAMC2/ITGA2/MMP14/NRP1/ITGA6/FN1/TLN1/PHLDB2/ILK/VCL/LIMS1/ROCK1/CDH3/FLNA/SNAI2/MAP4K4/RHOA/COL17A1/MACF1/MTDH/LAMB3/LRP1/CAMSAP3/ACTB/RAP1A/ARVCF/PTPRK/CAV1/CDH11/FERMT2/DUSP3/WDR1/CRB3/LAMC1/STRN/COL16A1	43	-5.642447102
BP	GO:1990778	protein localization to cell periphery	43/1201	311/18670	1.71499E-06	0.000285271	0.000244212	SEC23A/ITGB1/MYO5A/PRNP/RAB31/MMP14/PICALM/FAM126A/CLIP1/AP4M1/GPC6/EXOC5/ROCK1/CACNB3/FLNA/ANXA2/EFR3A/VAMP3/SLMAP/MACF1/ANXA2P2/EPB41L2/EHD2/LRP1/KIF13A/ACTB/GGA1/RAP1A/CAV1/CLSTN1/TMEM150A/ANLN/LIN7B/MYADM/CDK5/CRB3/OPTN/NUMB/GBP1/CLTC/RDX/FYB1/FLOT2	43	-4.117461399
BP	GO:0009167	purine ribonucleoside monophosphate metabolic process	43/1201	340/18670	1.69216E-05	0.001775793	0.001520205	ATP5MF/DNAJC30/PRXL2C/LDHA/NDUFA7/ATP5MC2/NDUFA5/PGK1/APP/PGAM1/HIF1A/NDUFA3/UQCR10/COX5B/RHOA/COX6A1/COQ9/PINK1/NDUFB10/AAAS/NDUFB2/NT5E/STAT3/COX7C/UQCR11/PSEN1/COX4I1/PKM/APRT/SIRT6/NDUFA2/COX6B1/ATP5IF1/PGM2L1/UQCRH/ATP5MG/NDUFS7/FBP1/NDUFA4/NDUFB8/PGM1/UQCRQ/PFKP	43	1.982481414
BP	GO:0009126	purine nucleoside monophosphate metabolic process	43/1201	341/18670	1.81887E-05	0.001838066	0.001573515	ATP5MF/DNAJC30/PRXL2C/LDHA/NDUFA7/ATP5MC2/NDUFA5/PGK1/APP/PGAM1/HIF1A/NDUFA3/UQCR10/COX5B/RHOA/COX6A1/COQ9/PINK1/NDUFB10/AAAS/NDUFB2/NT5E/STAT3/COX7C/UQCR11/PSEN1/COX4I1/PKM/APRT/SIRT6/NDUFA2/COX6B1/ATP5IF1/PGM2L1/UQCRH/ATP5MG/NDUFS7/FBP1/NDUFA4/NDUFB8/PGM1/UQCRQ/PFKP	43	1.982481414
BP	GO:0022407	regulation of cell-cell adhesion	43/1201	403/18670	0.000774716	0.024437155	0.020919937	PRNP/ADAM19/ITGA6/TGFBR2/IL2RA/SIRPA/SNAI2/GATA3/ETS1/PRKG1/HAS2/CYLD/IL7R/LYN/RHOA/FGL2/CD47/PDCD1LG2/CD44/AGER/SH2B3/FOXA1/MYO10/ITGA4/IL6ST/CAV1/HAVCR2/MYADM/DUSP3/CD209/PTAFR/PRKAR1A/KLF4/AP3B1/ICAM1/CD300A/PTPRC/RC3H2/RDX/CD274/FLOT2/PRDX2/CXCL12	43	-5.032452821
BP	GO:1901342	regulation of vasculature development	43/1201	422/18670	0.001916562	0.041014429	0.035111259	THBS1/ITGB1/ITGA5/ADAM12/NRP1/TGFBR2/HSPG2/SPHK1/PGK1/SPARC/SULF1/HIF1A/ROCK1/XDH/JAK1/ETS1/STARD13/STAT1/STIM1/RHOA/C3AR1/HMGA2/VEGFC/DCN/F3/C5AR1/MTDH/SOD2/ERAP1/PTGS2/SPRED1/CYBB/RAP1A/MAP3K3/ANXA3/SERPINE1/STAT3/COL4A2/SFRP2/PKM/SP100/SIRT6/KLF4	43	-6.252441384
BP	GO:0006605	protein targeting	43/1201	432/18670	0.002970027	0.053718779	0.045987084	PAM16/PRNP/LAMP2/RAB27A/DECR2/LTBP2/AP4M1/AGPS/PMPCB/CACNB3/SSR3/WASH3P/TRAM2/PINK1/DNAJC19/RPL28/AKAP12/RPS11/UBL5/USP9X/NEDD4/CDK5/RPS28/UBE2J2/NCOA4/M6PR/ACAA1/PEX14/TIMM44/TYSND1/STOM/RPL18/FIS1/LMAN1/ATP5IF1/TRAK1/RPL23A/AP3B1/VPS37D/BAG3/RPS2/SRP72/RPL14	43	1.067489992
BP	GO:0032147	activation of protein kinase activity	42/1201	333/18670	2.25523E-05	0.001908315	0.001633653	THBS1/PRNP/ADCY7/F2R/MAP3K20/TGFBR2/PDGFC/CAB39/LPAR1/CCDC88A/MAP4K4/TRAF4/DUSP7/PINK1/C5AR1/TGFB3/NRG1/COPS8/STK10/MAP3K3/CLSPN/FPR1/PSEN1/OSBPL8/STK11/MAP2K7/MAPK8IP3/ZFP91/MAP2K1/ADAM9/PRKAR1A/TAB1/TNFRSF10A/CSPG4/MUL1/GREM1/CD300A/PTPRC/AXIN1/TGFBR1/TGFA/PRDX2	42	-4.320493799
BP	GO:0043405	regulation of MAP kinase activity	42/1201	337/18670	2.99834E-05	0.002371297	0.002029998	THBS1/IQGAP1/F2R/PDGFRB/AIDA/MAP3K20/PDGFC/AKAP13/ZEB2/LIME1/LPAR1/ILK/CDK5RAP3/LYN/DUSP7/AGER/SH2B3/C5AR1/TGFB3/NRG1/SPRED1/MAP3K3/CAV1/ROR2/FPR1/DUSP3/SFRP2/PSEN1/MAP2K7/MAPK8IP3/DUSP1/MAP2K1/ADAM9/TAB1/HIPK3/CSPG4/MUL1/CD300A/PTPRC/TGFBR1/TGFA/PRDX2	42	-4.320493799
BP	GO:0007599	hemostasis	42/1201	341/18670	3.95974E-05	0.003001154	0.002569201	THBS1/FAP/PLAU/ANXA5/MYH9/F2R/RAB27A/AXL/ITGA2/HPS5/PLAUR/COL3A1/ITPR2/TLN1/ILK/SH2B1/VCL/FLNA/GATA3/FLI1/PRKG1/ANXA2/JMJD1C/LYN/COL1A2/F3/SH2B3/LCP2/DOCK11/ANXA2P2/EHD2/COL1A1/ACTB/PAPSS2/ENTPD1/CAV1/SERPINE1/PDGFRA/LMAN1/PRKAR1A/AP3B1/PRDX2	42	-5.554920599
BP	GO:0050817	coagulation	42/1201	342/18670	4.24051E-05	0.003085396	0.002641318	THBS1/FAP/PLAU/ANXA5/MYH9/F2R/RAB27A/AXL/ITGA2/HPS5/PLAUR/COL3A1/ITPR2/TLN1/ILK/SH2B1/VCL/FLNA/GATA3/PRKG1/ANXA2/JMJD1C/LYN/COL1A2/F3/SH2B3/LCP2/DOCK11/ANXA2P2/EHD2/COL1A1/ACTB/PAPSS2/ENTPD1/CAV1/SERPINE1/PSEN1/PDGFRA/LMAN1/PRKAR1A/AP3B1/PRDX2	42	-5.554920599
BP	GO:1902903	regulation of supramolecular fiber organization	42/1201	352/18670	8.2309E-05	0.005100764	0.004366616	KIRREL1/NRP1/CLIP1/NIN/AKAP13/TMOD3/LPAR1/PHLDB2/SNX9/PICK1/APP/FHOD3/LIMA1/ROCK1/FLNA/WASH3P/COLGALT1/RHOA/CD47/SPIRE1/FCHSD1/CAMSAP3/TGFB3/SPIRE2/SH3PXD2B/ARHGAP18/ARPC1A/MYADM/PSEN1/WDR1/ARHGEF10L/ACTR3/IQGAP2/ARPIN/ICAM1/MAP1B/TGFBR1/RDX/SLAIN2/HIP1R/MAP1A/CXCL12	42	-4.011887099
BP	GO:0001503	ossification	42/1201	398/18670	0.001101779	0.030213117	0.02586457	COL5A2/PAM16/TPM4/CHSY1/VCAN/WWTR1/MMP14/TNC/LOX/DDR2/ILK/KLF10/EXT1/SPARC/HIF1A/SRGN/SNAI2/RHOA/COL1A2/EXT2/ACVR1/COL1A1/TGFB3/PTGS2/IL6ST/CDH11/SH3PXD2B/PLXNB1/CTHRC1/ROR2/BMP1/SFRP2/CCR1/MMP2/CLTC/MRC2/DDX21/GREM1/COL11A1/ESRRA/SCX/MEN1	42	-4.937707199
BP	GO:0046034	ATP metabolic process	41/1201	305/18670	6.02967E-06	0.000765207	0.000655071	ATP5MF/DNAJC30/PRXL2C/LDHA/NDUFA7/ATP5MC2/NDUFA5/PGK1/APP/PGAM1/HIF1A/NDUFA3/UQCR10/COX5B/RHOA/COX6A1/COQ9/PINK1/NDUFB10/AAAS/NDUFB2/STAT3/COX7C/UQCR11/PSEN1/COX4I1/PKM/SIRT6/NDUFA2/COX6B1/ATP5IF1/PGM2L1/UQCRH/ATP5MG/NDUFS7/FBP1/NDUFA4/NDUFB8/PGM1/UQCRQ/PFKP	41	2.030258905
BP	GO:0007596	blood coagulation	41/1201	336/18670	6.02294E-05	0.004057678	0.00347366	THBS1/FAP/PLAU/ANXA5/MYH9/F2R/RAB27A/AXL/ITGA2/HPS5/PLAUR/COL3A1/ITPR2/TLN1/ILK/SH2B1/VCL/FLNA/GATA3/PRKG1/ANXA2/JMJD1C/LYN/COL1A2/F3/SH2B3/LCP2/DOCK11/ANXA2P2/EHD2/COL1A1/ACTB/PAPSS2/ENTPD1/CAV1/SERPINE1/PDGFRA/LMAN1/PRKAR1A/AP3B1/PRDX2	41	-5.466081666
BP	GO:0007178	transmembrane receptor protein serine/threonine kinase signaling pathway	41/1201	349/18670	0.00013997	0.007794068	0.006672275	THBS1/CD109/FBN1/INHBA/CHST11/WWTR1/LTBP2/TGFBR2/COL3A1/SNX6/LOX/ILK/SULF1/RHOA/COL1A2/HIVEP1/ZEB1/ACVR1/TGFB3/PMEPA1/PTPRK/CAV1/USP9X/ROR2/FERMT2/SFRP2/OVOL2/STK11/ITGB5/FAM89B/ADAM9/FSTL1/TAB1/FOXD1/BCL9L/GREM1/TGFBR1/SCX/FST/MEN1/CAV2	41	-4.529039095
BP	GO:0032102	negative regulation of response to external stimulus	41/1201	365/18670	0.000362317	0.015208967	0.013019954	THBS1/FAP/CD109/TNFAIP6/PLAU/ADCY7/ANXA5/NRP1/IL2RA/SIRPA/PLAUR/PHLDB2/TKFC/TARBP2/CACNB3/SNAI2/GATA3/ETS1/PRKG1/ANXA2/FGL2/AGER/SH2B3/ANXA2P2/NR1D1/SIGIRR/HAVCR2/SERPINE1/NT5E/DUSP3/BACE1/SOCS3/DUSP1/CACTIN/PDGFRA/KLF4/MUL1/GREM1/SEC14L1/PTPRC/PRDX2	41	-3.904344047
BP	GO:0036293	response to decreased oxygen levels	41/1201	370/18670	0.00047887	0.018274088	0.015643915	THBS1/TLR2/PLAU/CIAO3/EDNRA/ITGA2/MMP14/TGFBR2/LDHA/CAPN2/ITPR2/PGK1/PICK1/BACH1/HIF1A/CACNB3/POSTN/LOXL2/ETS1/RHOA/VEGFC/AGER/PSMD2/PINK1/TXN2/CPEB4/TGFB3/PTGS2/PSMD1/CYBB/CAV1/NOP53/PKM/MMP2/FIS1/PSMA6/ICAM1/PLOD1/CD38/UBQLN1/CXCL12	41	-4.216691571
BP	GO:0042176	regulation of protein catabolic process	41/1201	381/18670	0.000859415	0.02620014	0.022429178	MSN/SNRNP70/MTM1/SNX9/TIMP3/ROCK1/FLNA/CDK5RAP3/ANXA2/ATG4B/PSMD2/PINK1/ANXA2P2/LRP1/PSMD1/NRG1/GGA1/DYSF/CSNK1A1/CAV1/RNF19B/TMEM259/TIMP2/RNF217/NOP53/NEDD4/PSEN1/RIC1/STYX/BAG2/RHBDD3/ADAM9/ATP5IF1/VPS28/RNF144B/SGSM3/MYCBP2/AXIN1/RDX/UBQLN1/MAP1A	41	-2.967301476
BP	GO:0009896	positive regulation of catabolic process	41/1201	423/18670	0.005784457	0.07680239	0.065748291	MSN/PRXL2C/GNAI3/SNX9/APP/HIF1A/PHKG2/ROCK1/TRIM22/DCN/ATG4B/PINK1/MTDH/LRP1/RALB/GGA1/CSNK1A1/CAV1/RNF19B/TMEM259/RNF217/SPTLC1/NOP53/NEDD4/PSEN1/STK11/OPTN/BAG2/RHBDD3/ADAM9/ATP5IF1/NPRL2/VPS28/MUL1/RNF144B/PLIN5/SGSM3/AXIN1/BAG3/RDX/UBQLN1	41	-2.342606428
BP	GO:0007159	leukocyte cell-cell adhesion	40/1201	337/18670	0.000134734	0.007579819	0.006488863	ITGB1/PRNP/MSN/ITGA5/TGFBR2/IL2RA/SIRPA/ROCK1/GATA3/ETS1/HAS2/CYLD/IL7R/LYN/RHOA/FGL2/CD47/PDCD1LG2/CD44/AGER/ITGA4/IL6ST/STK10/CAV1/HAVCR2/NT5E/DUSP3/CD209/PTAFR/PRKAR1A/KLF4/AP3B1/ICAM1/CD300A/PTPRC/RC3H2/CD274/FLOT2/PRDX2/CXCL12	40	-5.059644256
BP	GO:0051098	regulation of binding	40/1201	373/18670	0.001055022	0.029224643	0.025018367	ITGA2/NRP1/AIDA/MEPCE/PLAUR/LOX/APP/MED25/ROCK1/PCBD1/GATA3/TRAF4/CYLD/ANXA2/EIF2S1/HMGA2/AGER/ANXA2P2/LRP1/RALB/RFNG/PPP3CA/NRG1/ACTB/ITGA4/CSNK1A1/CAV1/GAS8/CTHRC1/CDK5/PSEN1/STYX/SP100/PEX14/BAG2/SPON1/KLF4/TGFBR1/HIP1R/MEN1	40	-2.529822128
BP	GO:0045765	regulation of angiogenesis	40/1201	383/18670	0.001730958	0.039385459	0.033716746	THBS1/ITGB1/ITGA5/ADAM12/NRP1/TGFBR2/HSPG2/SPHK1/PGK1/SPARC/SULF1/HIF1A/ROCK1/JAK1/ETS1/STARD13/STAT1/STIM1/RHOA/C3AR1/HMGA2/VEGFC/DCN/F3/C5AR1/MTDH/ERAP1/PTGS2/SPRED1/CYBB/MAP3K3/ANXA3/SERPINE1/STAT3/COL4A2/SFRP2/PKM/SP100/SIRT6/KLF4	40	-6.008327554
BP	GO:2001233	regulation of apoptotic signaling pathway	40/1201	406/18670	0.004841805	0.06880659	0.05890332	THBS1/ITGAV/PAM16/INHBA/NRP1/ITGA6/PLAUR/SRPX/GNAI3/ITPRIP/TIMP3/PLA2G6/HIF1A/SNAI2/ZNF205/MCL1/CYLD/CD44/PINK1/SOD2/ACVR1/FAS/PTGS2/CAV1/SERPINE1/SFRP2/PSEN1/SP100/FIS1/ATP5IF1/TNFRSF10A/MUL1/ICAM1/PTPRC/TGFBR1/HIP1R/DDX3X/PRDX2/UBQLN1/CXCL12	40	-4.110960958
BP	GO:0030099	myeloid cell differentiation	40/1201	416/18670	0.007245351	0.088451637	0.075720873	THBS1/ACTN1/CD109/FBN1/INHBA/TLR2/MYH9/TGFBR2/TMOD3/LOX/KLF10/APP/NOTCH2/HIF1A/P4HTM/GATA3/FLI1/ETS1/ANXA2/STAT1/LYN/SH2B3/ANXA2P2/SNRK/OSTM1/SH3PXD2A/ROR2/STAT3/PSEN1/WDR1/PAFAH1B1/DHRS2/CCR1/ANKRD54/ACIN1/KAT8/ATP5IF1/GPR183/CSF1R/ESRRA	40	-3.794733192
BP	GO:0061448	connective tissue development	39/1201	273/18670	2.30077E-06	0.000358723	0.000307092	CHSY1/ADAMTS12/PDGFRB/CHST11/COL12A1/TGFBR2/COL6A3/LOX/EVC/SULF1/HIF1A/SNAI2/LOXL2/ANXA2/HMGA2/CD44/ZNF219/FOXA1/ZEB1/ANXA2P2/MATN3/TGFBI/COL1A1/COL5A1/KLF7/SH3PXD2B/ROR2/BMP1/LUM/SFRP2/OXCT1/DYRK1B/FOXD1/GREM1/COL11A1/ESRRA/TGFBR1/SCX/COL6A2	39	-4.64371646
BP	GO:0070371	ERK1 and ERK2 cascade	39/1201	317/18670	7.55267E-05	0.004792431	0.004102661	ITGAV/F2R/PDGFRB/PRXL2C/NRP1/FN1/PDGFC/SIRPA/APP/TIMP3/NOTCH2/LYN/CD44/AGER/C5AR1/LRP1/SPRED1/P2RY6/RAP1A/AKAP12/HAVCR2/TNFAIP8L3/NPTN/DUSP3/STYX/MAP2K7/CCR1/GBP1/DUSP1/MAP2K1/PDGFRA/GPR183/KLF4/CCL18/CAVIN3/ICAM1/CSF1R/ERRFI1/PTPRC	39	-5.604485383
BP	GO:0016050	vesicle organization	39/1201	325/18670	0.000129016	0.007489798	0.006411798	SEC23A/ARFGAP3/CORO1C/F2R/RAB27A/CNIH1/STX11/PICALM/ZEB2/SRPX/GNAI3/SPHK1/SRGN/SEC24D/MCFD2/WASH3P/ANXA2/TRAPPC6A/VAMP3/SEC31A/ANXA2P2/AGFG1/KIF13A/SEC24A/DYSF/CAV1/TSNARE1/STX2/LYST/TRAPPC2L/PAFAH1B1/WASHC4/LMAN1/VPS28/AP3B1/VPS37D/TGFA/PLEKHJ1/CAV2	39	-4.003203845
BP	GO:1901653	cellular response to peptide	39/1201	385/18670	0.003354272	0.058480065	0.050063082	MYO5A/FBN1/PRNP/ADCY7/RAB31/ANXA5/SNX6/ATP6V1F/KLF10/APP/ROCK1/STAT1/LYN/AGER/LRP1/ITGA4/CAV1/LPIN3/ATP6V0E2/NCOA5/STAT3/CDK5/BACE1/SOCS3/PSEN1/OSBPL8/PKM/APRT/ATP6V1D/FIS1/PRKAR1A/KLF4/PRKDC/ICAM1/MAP1B/ERRFI1/ESRRA/MEN1/CAV2	39	-3.042434922
BP	GO:0070372	regulation of ERK1 and ERK2 cascade	38/1201	300/18670	4.95847E-05	0.003382296	0.002895485	F2R/PDGFRB/PRXL2C/NRP1/FN1/PDGFC/SIRPA/APP/TIMP3/NOTCH2/LYN/CD44/AGER/C5AR1/LRP1/SPRED1/P2RY6/RAP1A/AKAP12/HAVCR2/TNFAIP8L3/NPTN/DUSP3/STYX/MAP2K7/CCR1/GBP1/DUSP1/MAP2K1/PDGFRA/GPR183/KLF4/CCL18/CAVIN3/ICAM1/CSF1R/ERRFI1/PTPRC	38	-5.515528318
BP	GO:0001666	response to hypoxia	38/1201	359/18670	0.001755205	0.039461849	0.033782141	THBS1/TLR2/PLAU/CIAO3/EDNRA/ITGA2/MMP14/TGFBR2/LDHA/CAPN2/ITPR2/PGK1/BACH1/HIF1A/POSTN/LOXL2/ETS1/RHOA/VEGFC/AGER/PSMD2/PINK1/TXN2/TGFB3/PTGS2/PSMD1/CYBB/CAV1/NOP53/PKM/MMP2/FIS1/PSMA6/ICAM1/PLOD1/CD38/UBQLN1/CXCL12	38	-4.542199792
BP	GO:0032535	regulation of cellular component size	38/1201	370/18670	0.002972892	0.053718779	0.045987084	MSN/SLC12A9/KIRREL1/NRP1/PICALM/FN1/TMOD3/SNX9/ILK/PICK1/FHOD3/LIMA1/WASH3P/LAMTOR4/IL7R/LRRC8A/RHOA/MACF1/SPIRE1/FCHSD1/LRP1/SPIRE2/ARHGAP18/ARPC1A/MYADM/CDK5/WDR1/PAFAH1B1/ACTR3/IQGAP2/ARPIN/ICAM1/MAP1B/RDX/HIP1R/PEX11G/CXCL12/DPYSL2	38	-2.91998558
BP	GO:0045666	positive regulation of neuron differentiation	38/1201	371/18670	0.003113032	0.055334896	0.047370595	IQGAP1/ARSB/PLXNC1/ABL2/NRP1/ITGA6/FN1/NIN/ZEB2/LPAR1/ILK/SETX/WASHC5/LYN/RHOA/MACF1/FOXA1/ZEB1/LRP1/RAP1A/TIMP2/PLXNB1/NPTN/PSEN1/KCTD11/DPYSL3/PAFAH1B1/STK11/SYT17/MAP2K1/TRAK1/SS18L2/MUL1/TMEM30A/MAP1B/ZMYND8/SS18L1/CXCL12	38	-3.568871265
BP	GO:0071559	response to transforming growth factor beta	37/1201	255/18670	2.86413E-06	0.000421773	0.000361068	THBS1/CD109/FBN1/CHST11/LTBP2/TGFBR2/COL3A1/SNX6/NR3C1/LOX/MXRA5/LIMS1/ROCK1/POSTN/RHOA/COL1A2/ZEB1/ACVR1/COL1A1/TGFB3/PMEPA1/PTPRK/CAV1/USP9X/COL4A2/FERMT2/OVOL2/STK11/ITGB5/FAM89B/ADAM9/TAB1/BCL9L/TGFBR1/SCX/MEN1/CAV2	37	-4.109974683
BP	GO:0007162	negative regulation of cell adhesion	37/1201	289/18670	4.9302E-05	0.003382296	0.002895485	THBS1/PRNP/PLXNC1/CORO1C/MMP14/IL2RA/TNC/PHLDB2/POSTN/SNAI2/MAP4K4/PRKG1/RHOA/FGL2/SPOCK1/PDCD1LG2/SH2B3/TGFBI/LRP1/COL1A1/HAVCR2/SERPINE1/PLXNB1/MYADM/DUSP3/GBP1/DUSP1/PRKAR1A/KLF4/CD300A/PTPRC/RC3H2/RDX/CD274/MEN1/PRDX2/CXCL12	37	-5.096368606
BP	GO:0071902	positive regulation of protein serine/threonine kinase activity	37/1201	334/18670	0.00088699	0.026495686	0.022682186	THBS1/IQGAP1/F2R/PDGFRB/MAP3K20/PDGFC/AKAP13/CAB39/ZEB2/LPAR1/ILK/TELO2/RHOA/DUSP7/HMGA2/AGER/C5AR1/RALB/TGFB3/NRG1/MAP3K3/ROR2/FPR1/PSEN1/MAP2K7/MAPK8IP3/MAP2K1/ADAM9/TAB1/CSPG4/MUL1/CSF1R/PTPRC/TGFBR1/TGFA/DDX3X/PRDX2	37	-4.109974683
BP	GO:0010631	epithelial cell migration	36/1201	351/18670	0.003850804	0.061690541	0.052811478	THBS1/FAP/ITGB1/ARSB/MYH9/CORO1C/ITGA2/NRP1/TGFBR2/ZEB2/NRP2/SPARC/HIF1A/GATA3/LOXL2/ETS1/MAP4K4/HAS2/STARD13/RHOA/VEGFC/DCN/MACF1/ZNF580/PTGS2/SPRED1/MAP3K3/ANXA3/ANLN/PTPRG/SP100/ADAM9/KLF4/GREM1/TGFBR1/FGF7	36	-5.333333333
BP	GO:0090132	epithelium migration	36/1201	354/18670	0.004416792	0.065102851	0.055732657	THBS1/FAP/ITGB1/ARSB/MYH9/CORO1C/ITGA2/NRP1/TGFBR2/ZEB2/NRP2/SPARC/HIF1A/GATA3/LOXL2/ETS1/MAP4K4/HAS2/STARD13/RHOA/VEGFC/DCN/MACF1/ZNF580/PTGS2/SPRED1/MAP3K3/ANXA3/ANLN/PTPRG/SP100/ADAM9/KLF4/GREM1/TGFBR1/FGF7	36	-5.333333333
BP	GO:0090130	tissue migration	36/1201	360/18670	0.005762413	0.07680239	0.065748291	THBS1/FAP/ITGB1/ARSB/MYH9/CORO1C/ITGA2/NRP1/TGFBR2/ZEB2/NRP2/SPARC/HIF1A/GATA3/LOXL2/ETS1/MAP4K4/HAS2/STARD13/RHOA/VEGFC/DCN/MACF1/ZNF580/PTGS2/SPRED1/MAP3K3/ANXA3/ANLN/PTPRG/SP100/ADAM9/KLF4/GREM1/TGFBR1/FGF7	36	-5.333333333
BP	GO:0045862	positive regulation of proteolysis	36/1201	363/18670	0.006555279	0.08242433	0.070561071	MYH9/F2R/MMP14/PICALM/FN1/SNX9/APP/XDH/ANTXR1/LYN/RHOA/AGER/F3/PINK1/FAS/CSNK1A1/CAV1/RNF19B/TMEM259/RNF217/STAT3/NOP53/SFRP2/PSEN1/BAG2/ADAM9/FIS1/ATP5IF1/SPON1/TNFRSF10A/MUL1/RNF144B/AXIN1/HIP1R/DDX3X/UBQLN1	36	-3.666666667
BP	GO:0048193	Golgi vesicle transport	36/1201	368/18670	0.008079181	0.093567895	0.080100753	SEC23A/MYO5A/RAB31/ARFGAP3/CNIH1/MYO1B/AP4M1/PICK1/ARF5/YIPF5/EXOC5/TMED7/SEC24D/MCFD2/TRAPPC6A/VAMP3/MACF1/COPB1/SEC31A/KIF13A/GGA1/SEC24A/GAS1/ACTR10/DYNC1H1/TRAPPC2L/USE1/OPTN/GOLT1A/KIF2A/SGSM2/LMAN1/SURF4/ARCN1/EXOC2/TGFA	36	-3
BP	GO:0006909	phagocytosis	36/1201	369/18670	0.008416845	0.095689003	0.081916571	THBS1/ITGB1/ITGAV/TLR2/FCGR2A/RAB31/MYH9/CORO1C/RAB27A/AXL/ITGA2/SIRPA/SRPX/SPHK1/NCF2/CD93/PLA2G6/LYN/FCGR3A/CD47/WIPF1/MSR1/MYO10/LRP1/ACTB/P2RY6/RAP1A/ANXA3/DYSF/COLEC12/ARPC1A/SPON2/ACTR3/DOCK2/CD300A/PTPRC	36	-5.333333333
BP	GO:0060348	bone development	35/1201	217/18670	4.34009E-07	0.000124652	0.000106711	FBN1/CHSY1/COL12A1/MMP14/TGFBR2/PDGFC/AKAP13/BBX/COL6A3/LOX/NOTCH2/SPARC/SULF1/RAB23/MIGA2/FLI1/HAS2/ANXA2/RHOA/SH2B3/ANXA2P2/MATN3/COL1A1/TGFB3/PAPSS2/PLS3/SH3PXD2B/PLXNB1/SFRP2/PAFAH1B1/TRIM45/GREM1/PTPRC/SCX/COL6A2	35	-4.563832976
BP	GO:0071560	cellular response to transforming growth factor beta stimulus	35/1201	249/18670	1.07257E-05	0.001219375	0.001043871	THBS1/CD109/FBN1/CHST11/LTBP2/TGFBR2/COL3A1/SNX6/NR3C1/LOX/LIMS1/POSTN/RHOA/COL1A2/ZEB1/ACVR1/COL1A1/TGFB3/PMEPA1/PTPRK/CAV1/USP9X/COL4A2/FERMT2/OVOL2/STK11/ITGB5/FAM89B/ADAM9/TAB1/BCL9L/TGFBR1/SCX/MEN1/CAV2	35	-3.887709572
BP	GO:0072659	protein localization to plasma membrane	35/1201	260/18670	2.7407E-05	0.002232239	0.001910955	SEC23A/ITGB1/MYO5A/PRNP/RAB31/MMP14/PICALM/FAM126A/EXOC5/ROCK1/CACNB3/FLNA/ANXA2/EFR3A/VAMP3/SLMAP/MACF1/ANXA2P2/EHD2/LRP1/KIF13A/ACTB/GGA1/RAP1A/TMEM150A/MYADM/CDK5/CRB3/OPTN/NUMB/GBP1/CLTC/RDX/FYB1/FLOT2	35	-3.887709572
BP	GO:1903829	positive regulation of cellular protein localization	35/1201	324/18670	0.00185589	0.04083707	0.034959428	ITGB1/IQGAP1/PRNP/MSN/CACNB3/FLNA/CCDC88A/CDK5RAP3/CYLD/DMAP1/PINK1/CROCC/EPB41L2/LRP1/SSH1/PTGS2/UBL5/GAS8/NPTN/MCRS1/CDK5/PSEN1/UBE2J2/STK11/KIF20B/STOM/FIS1/VPS28/CCT6A/TMEM30A/ABHD17A/BAG3/RDX/CEP131/MAP1A	35	-1.183215957
BP	GO:0001101	response to acid chemical	35/1201	343/18670	0.004696386	0.067442577	0.057735628	COL5A2/TLR2/ABL2/PDGFRB/ITGA2/PDGFC/CAPN2/COL3A1/TNC/IGF2R/SPARC/SETX/LAMTOR4/LYN/RHOA/COL1A2/COL18A1/COL4A1/PINK1/ZEB1/COL1A1/CPEB4/PTGS2/P2RY6/CYBB/MMP2/DUSP1/PDGFRA/FIS1/PTAFR/KLF4/ICAM1/CD38/CASTOR3/COL16A1	35	-4.901894677
BP	GO:0002237	response to molecule of bacterial origin	35/1201	343/18670	0.004696386	0.067442577	0.057735628	TLR2/F2R/AXL/SIRPA/CAPN2/SPARC/LYN/RHOA/MRC1/PDCD1LG2/DCN/PABPN1/C5AR1/MTDH/NR1D1/PTGS2/SIGIRR/AKAP12/TLR1/HAVCR2/SERPINE1/GNG12/SPON2/PLSCR4/IL10RA/IRF3/LITAF/ADAM9/CACTIN/PTAFR/RPS6KA3/ICAM1/MGST2/CD274/PRDX2	35	-3.887709572
BP	GO:2000146	negative regulation of cell motility	35/1201	349/18670	0.006142205	0.079437285	0.068003949	THBS1/CLIC4/CORO1C/COL3A1/PHLDB2/ILK/VCL/SULF1/GATA3/PRKG1/STARD13/RAP2C/RHOA/DCN/FUZ/LRP1/NRG1/SPRED1/PTPRK/SERPINE1/STAT3/PTPRG/DUSP3/SFRP2/OSBPL8/DPYSL3/SP100/DUSP1/MIIP/KLF4/ARPIN/GREM1/CD300A/ZMYND8/CXCL12	35	-4.563832976
BP	GO:0010810	regulation of cell-substrate adhesion	34/1201	215/18670	1.00727E-06	0.000203579	0.000174278	THBS1/IQGAP1/PLAU/ITGA5/CORO1C/NID1/MMP14/NRP1/ITGA6/FN1/PHLDB2/DDR2/ILK/RSU1/COL8A1/LIMS1/ROCK1/POSTN/FLNA/MAP4K4/HAS2/RHOA/SPOCK1/MACF1/LRP1/COL1A1/CAMSAP3/SERPINE1/MYADM/DUSP3/GBP1/MEN1/HSD17B12/COL16A1	34	-5.144957554
BP	GO:0050730	regulation of peptidyl-tyrosine phosphorylation	34/1201	256/18670	4.68405E-05	0.003319595	0.002841809	IQGAP1/PRNP/ITGA5/NRP1/PDGFC/SNX6/APP/TNK2/RAP2C/LYN/CD44/SH2B3/AFAP1L2/ACVR1/UNC119/NRG1/IL6ST/CAV1/SAMSN1/STAT3/SFRP2/SOCS3/PSEN1/STAP2/SRCIN1/CSPG4/GREM1/ICAM1/CSF1R/CD300A/ERRFI1/PTPRC/TGFA/FGF7	34	-4.458963214
BP	GO:0010976	positive regulation of neuron projection development	34/1201	281/18670	0.000290765	0.013678488	0.011709756	IQGAP1/ARSB/PLXNC1/ABL2/NRP1/ITGA6/FN1/NIN/ZEB2/LPAR1/ILK/SETX/WASHC5/LYN/RHOA/MACF1/LRP1/RAP1A/PLXNB1/NPTN/PSEN1/DPYSL3/PAFAH1B1/STK11/SYT17/MAP2K1/TRAK1/SS18L2/MUL1/TMEM30A/MAP1B/ZMYND8/SS18L1/CXCL12	34	-3.429971703
BP	GO:0015980	energy derivation by oxidation of organic compounds	34/1201	285/18670	0.000378067	0.015748959	0.013482226	GBE1/NDUFA7/NDUFA5/PYGL/HIF1A/PHKG2/NDUFA3/UQCR10/COX5B/COX6A1/COQ9/PINK1/NDUFB10/NR1D1/D2HGDH/IL6ST/UGP2/NDUFB2/COX7C/NOP53/UQCR11/COX4I1/NDUFA2/COX6B1/MDH2/PGM2L1/UQCRH/CAVIN3/NDUFS7/MTFR1L/NDUFA4/NDUFB8/PGM1/UQCRQ	34	2.400980192
BP	GO:0051650	establishment of vesicle localization	34/1201	290/18670	0.000519462	0.01942843	0.016632114	SEC23A/MYO5A/ARFGAP3/RAB27A/CNIH1/STX11/PICALM/CDH3/SEC24D/MCFD2/TRAPPC6A/PINK1/SEC31A/BICDL2/KIF13A/ITGA4/RAP1A/SEC24A/STX2/DYNC1H1/TRAPPC2L/STARD3NL/FAM91A1/CDK5/BACE1/PSEN1/PAFAH1B1/RAB17/SYT17/LMAN1/TRAK1/AP3B1/TBC1D23/TGFA	34	-3.429971703
BP	GO:0090287	regulation of cellular response to growth factor stimulus	34/1201	292/18670	0.000587992	0.02124947	0.018191053	THBS1/CD109/FBN1/ITGA5/ADAMTS12/CHST11/TGFBR2/SNX6/LOX/ILK/SULF1/HIF1A/XDH/GATA3/VEGFC/DCN/FUZ/ZEB1/TGFB3/PMEPA1/CAV1/NPTN/SFRP2/NEDD4/STK11/FAM89B/FSTL1/FOXD1/BCL9L/GREM1/TGFBR1/FST/MEN1/CAV2	34	-4.115966043
BP	GO:1903037	regulation of leukocyte cell-cell adhesion	34/1201	304/18670	0.001192687	0.031290826	0.026787166	PRNP/TGFBR2/IL2RA/SIRPA/GATA3/ETS1/HAS2/CYLD/IL7R/LYN/RHOA/FGL2/CD47/PDCD1LG2/CD44/AGER/ITGA4/IL6ST/CAV1/HAVCR2/DUSP3/CD209/PTAFR/PRKAR1A/KLF4/AP3B1/ICAM1/CD300A/PTPRC/RC3H2/CD274/FLOT2/PRDX2/CXCL12	34	-4.458963214
BP	GO:0051648	vesicle localization	34/1201	306/18670	0.001334122	0.033534703	0.028708083	SEC23A/MYO5A/ARFGAP3/RAB27A/CNIH1/STX11/PICALM/CDH3/SEC24D/MCFD2/TRAPPC6A/PINK1/SEC31A/BICDL2/KIF13A/ITGA4/RAP1A/SEC24A/STX2/DYNC1H1/TRAPPC2L/STARD3NL/FAM91A1/CDK5/BACE1/PSEN1/PAFAH1B1/RAB17/SYT17/LMAN1/TRAK1/AP3B1/TBC1D23/TGFA	34	-3.429971703
BP	GO:0031098	stress-activated protein kinase signaling cascade	34/1201	315/18670	0.002166546	0.044607732	0.038187382	AIDA/MAP3K20/SIRPA/PJA2/ZEB2/SPHK1/APP/XDH/SH3RF3/MAP4K4/TRAF4/CYLD/LYN/RHOA/AGER/PINK1/RELL1/FAS/STK10/MAP3K3/ROR2/DUSP3/SFRP2/PAFAH1B1/MAP2K7/MAPK8IP3/DUSP1/MAP2K1/TAB1/HIPK3/MUL1/AXIN1/PER1/MEN1	34	-3.429971703
BP	GO:0007568	aging	34/1201	321/18670	0.002942935	0.053718779	0.045987084	PRNP/PDGFRB/PICALM/TGFBR2/NEK6/ILK/APP/CGAS/LIMS1/LOXL2/EIF2S1/HMGA2/DCN/AGER/SOD2/LRP1/PPP3CA/TGFB3/PTGS2/ULK3/MAP3K3/SERPINE1/TIMP2/STAT3/COL4A2/PSEN1/NUAK1/MAP2K1/LITAF/PRKDC/EIF2B5/TBX2/ICAM1/YPEL3	34	-4.115966043
BP	GO:0010506	regulation of autophagy	34/1201	327/18670	0.003946218	0.061880787	0.052974341	ABL2/SNRNP70/MTM1/SNX6/GNAI3/HIF1A/ROCK1/TRIM22/LAMTOR4/MCL1/DCN/PINK1/MTDH/RALB/FEZ2/ULK3/NPRL3/WDR24/TMEM150A/ATP6V0E2/SPTLC1/STAT3/NEDD4/CDK5/STK11/IL10RA/ATP6V1D/OPTN/KAT8/ATP5IF1/NPRL2/MUL1/BAG3/UBQLN1	34	-1.714985851
BP	GO:0032496	response to lipopolysaccharide	34/1201	330/18670	0.00454829	0.066186718	0.056660524	TLR2/F2R/AXL/SIRPA/CAPN2/SPARC/LYN/RHOA/MRC1/PDCD1LG2/DCN/PABPN1/C5AR1/MTDH/NR1D1/PTGS2/SIGIRR/AKAP12/HAVCR2/SERPINE1/GNG12/SPON2/PLSCR4/IL10RA/IRF3/LITAF/ADAM9/CACTIN/PTAFR/RPS6KA3/ICAM1/MGST2/CD274/PRDX2	34	-3.772968873
BP	GO:0030336	negative regulation of cell migration	34/1201	334/18670	0.005470461	0.074847618	0.064074868	THBS1/CLIC4/CORO1C/COL3A1/PHLDB2/ILK/VCL/SULF1/PRKG1/STARD13/RAP2C/RHOA/DCN/FUZ/LRP1/NRG1/SPRED1/PTPRK/SERPINE1/STAT3/PTPRG/DUSP3/SFRP2/OSBPL8/DPYSL3/SP100/DUSP1/MIIP/KLF4/ARPIN/GREM1/CD300A/ZMYND8/CXCL12	34	-4.801960384
BP	GO:0007369	gastrulation	33/1201	185/18670	8.28451E-08	2.51159E-05	2.1501E-05	ITGB1/ITGAV/COL5A2/INHBA/LAMA3/ITGA5/ITGA2/COL12A1/MMP14/FN1/TGFBR2/PHLDB2/EXT1/COL8A1/ETS2/EXT2/HMGA2/LAMB3/ACVR1/COL5A1/ITGA4/COL4A2/MYADM/LAMB1/SFRP2/MMP2/ITGB5/PRKAR1A/KLF4/MMP15/COL11A1/ZBTB17/SCX	33	-4.700096711
BP	GO:0007018	microtubule-based movement	33/1201	283/18670	0.000684967	0.022117551	0.018934192	ARHGAP21/RHOT2/APP/HIF1A/DNAL4/KTN1/IFT27/SPG7/BICDL2/KIF13A/CAMSAP3/ACTR10/DYNC1H1/GAS8/PAFAH1B1/ACTR3/KIF20B/MAPK8IP3/PEX14/KIFC2/KIF2A/DLGAP5/TRAK1/AP3B1/CFAP298/TNPO1/MAP1B/BAG3/STK36/CEP131/FLOT2/MAP4/MAP1A	33	-0.522232968
BP	GO:0010769	regulation of cell morphogenesis involved in differentiation	33/1201	301/18670	0.001939888	0.041351446	0.03539977	PLXNC1/CORO1C/NRP1/FN1/NIN/ZEB2/ILK/LIMS1/POSTN/PDLIM5/FLNA/HAS2/RHOA/MACF1/LRP1/PPP3CA/PLXNB1/MYADM/NEDD4/CDK5/PSEN1/PAFAH1B1/STK11/GBP1/MAP2K1/SRCIN1/TRAK1/SS18L2/MAP1B/MYCBP2/SS18L1/CXCL12/DPYSL2	33	-3.307475463
BP	GO:0006898	receptor-mediated endocytosis	33/1201	316/18670	0.004180908	0.063674664	0.054510027	ITGB1/RAB31/PICALM/TGFBR2/HSPG2/IGF2R/SNX9/PICK1/SPARC/TNK2/CD163/ANXA2/AP1S1/MRC1/ANXA2P2/MSR1/LRP1/UNC119/ITGA4/CAV1/COLEC12/SERPINE1/LMBR1L/ANKRD13D/NEDD4/M6PR/ARHGAP27/NUMB/CLTC/CAP1/GREM1/HIP1R/CAV2	33	-2.959320151
BP	GO:0110053	regulation of actin filament organization	32/1201	261/18670	0.000341831	0.014659672	0.012549718	KIRREL1/NRP1/TMOD3/LPAR1/PHLDB2/SNX9/PICK1/FHOD3/LIMA1/ROCK1/FLNA/WASH3P/RHOA/CD47/SPIRE1/FCHSD1/TGFB3/SPIRE2/SH3PXD2B/ARHGAP18/ARPC1A/MYADM/WDR1/ARHGEF10L/ACTR3/IQGAP2/ARPIN/ICAM1/TGFBR1/RDX/HIP1R/CXCL12	32	-3.181980515
BP	GO:0030100	regulation of endocytosis	32/1201	281/18670	0.001217954	0.031649398	0.027094129	ITGAV/TLR2/RAB31/ABL2/RAB27A/AXL/ITGA2/PICALM/SIRPA/SPHK1/PICK1/ROCK1/TNK2/ANXA2/CD47/ANXA2P2/LRP1/PPP3CA/UNC119/RAP1A/DYSF/CAV1/SERPINE1/ANKRD13D/RAB17/NUMB/DOCK2/VPS28/GREM1/CD300A/PTPRC/HIP1R	32	-3.181980515
BP	GO:0046390	ribose phosphate biosynthetic process	32/1201	300/18670	0.003447915	0.059264928	0.050734981	ADCY7/ATP5MF/DNAJC30/PRXL2C/LDHA/ATP5MC2/PYGL/PGK1/APP/PGAM1/HIF1A/DCAKD/COX5B/PINK1/AAAS/UCKL1/PAPSS2/STAT3/PSEN1/PKM/NME4/NME3/APRT/SIRT6/GUCY1B1/PGM2L1/ATP5MG/SLC25A1/FBP1/PGM1/PFKP/HSD17B12	32	-0.707106781
BP	GO:0072522	purine-containing compound biosynthetic process	32/1201	313/18670	0.006475351	0.081796274	0.070023411	ADCY7/ATP5MF/DNAJC30/PRXL2C/LDHA/ATP5MC2/PGK1/APP/PGAM1/HIF1A/DCAKD/COX5B/PINK1/DGUOK/AAAS/PAPSS2/NT5E/STAT3/PSEN1/PKM/NME4/NME3/APRT/SIRT6/GUCY1B1/PGM2L1/ATP5MG/SLC25A1/FBP1/PGM1/PFKP/HSD17B12	32	-0.707106781
BP	GO:0070302	regulation of stress-activated protein kinase signaling cascade	31/1201	239/18670	0.000153921	0.008260953	0.007071961	AIDA/MAP3K20/SIRPA/PJA2/ZEB2/SPHK1/APP/XDH/SH3RF3/MAP4K4/TRAF4/CYLD/LYN/AGER/PINK1/RELL1/FAS/MAP3K3/ROR2/DUSP3/SFRP2/PAFAH1B1/MAP2K7/MAPK8IP3/DUSP1/MAP2K1/HIPK3/MUL1/AXIN1/PER1/MEN1	31	-3.412500739
BP	GO:0051348	negative regulation of transferase activity	31/1201	285/18670	0.002946705	0.053718779	0.045987084	PRKRIP1/LATS2/HEG1/CORO1C/WWTR1/AIDA/SNX6/IPO7/ITPRIP/ILK/TARBP2/CDK5RAP3/LYN/DUSP7/SH2B3/SPRED1/CAV1/DUSP3/SFRP2/SOCS3/PSEN1/BAG2/DUSP1/PRKAR1A/SRCIN1/HIPK3/NPRL2/CD300A/ERRFI1/PTPRC/MEN1	31	-3.412500739
BP	GO:0051403	stress-activated MAPK cascade	31/1201	286/18670	0.00310734	0.055334896	0.047370595	AIDA/MAP3K20/SIRPA/PJA2/ZEB2/SPHK1/APP/XDH/SH3RF3/MAP4K4/TRAF4/CYLD/AGER/PINK1/RELL1/FAS/MAP3K3/ROR2/DUSP3/SFRP2/PAFAH1B1/MAP2K7/MAPK8IP3/DUSP1/MAP2K1/TAB1/HIPK3/MUL1/AXIN1/PER1/MEN1	31	-3.053290134
BP	GO:0009260	ribonucleotide biosynthetic process	31/1201	293/18670	0.004454574	0.065170531	0.055790595	ADCY7/ATP5MF/DNAJC30/PRXL2C/LDHA/ATP5MC2/PGK1/APP/PGAM1/HIF1A/DCAKD/COX5B/PINK1/AAAS/UCKL1/PAPSS2/STAT3/PSEN1/PKM/NME4/NME3/APRT/SIRT6/GUCY1B1/PGM2L1/ATP5MG/SLC25A1/FBP1/PGM1/PFKP/HSD17B12	31	-0.538815906
BP	GO:1902905	positive regulation of supramolecular fiber organization	30/1201	204/18670	1.86184E-05	0.001847287	0.001581409	KIRREL1/NRP1/CLIP1/NIN/LPAR1/SNX9/PICK1/APP/FLNA/WASH3P/COLGALT1/RHOA/CD47/SPIRE1/FCHSD1/TGFB3/SPIRE2/SH3PXD2B/ARPC1A/PSEN1/WDR1/ARHGEF10L/ACTR3/IQGAP2/ARPIN/ICAM1/MAP1B/TGFBR1/SLAIN2/HIP1R	30	-2.921186973
BP	GO:0051216	cartilage development	30/1201	209/18670	2.98527E-05	0.002371297	0.002029998	CHSY1/ADAMTS12/CHST11/COL12A1/TGFBR2/COL6A3/EVC/SULF1/HIF1A/SNAI2/LOXL2/ANXA2/HMGA2/CD44/ZNF219/ZEB1/ANXA2P2/MATN3/TGFBI/COL1A1/ROR2/BMP1/LUM/SFRP2/GREM1/COL11A1/ESRRA/TGFBR1/SCX/COL6A2	30	-4.38178046
BP	GO:1904018	positive regulation of vasculature development	30/1201	230/18670	0.000176678	0.00901057	0.007713687	THBS1/ITGB1/ITGA5/ADAM12/NRP1/TGFBR2/SPHK1/HIF1A/JAK1/ETS1/STIM1/C3AR1/HMGA2/VEGFC/F3/C5AR1/MTDH/SOD2/ERAP1/PTGS2/CYBB/RAP1A/MAP3K3/ANXA3/SERPINE1/STAT3/SFRP2/PKM/SIRT6/KLF4	30	-5.112077203
BP	GO:0016358	dendrite development	30/1201	233/18670	0.000222253	0.010926457	0.009353822	ITGB1/IQGAP1/NRP1/PICALM/MEF2A/LPAR1/ILK/APP/PDLIM5/PRKG1/RHOA/ASAP1/DOCK10/PPP3CA/KLF7/NEDD4/CDK5/PSEN1/PAFAH1B1/STK11/RAB17/SRCIN1/TRAK1/SS18L2/UBA6/STRN/MAP1B/ZMYND8/SS18L1/MAP1A	30	-2.556038602
BP	GO:0032872	regulation of stress-activated MAPK cascade	30/1201	237/18670	0.000299197	0.013836607	0.011845117	AIDA/MAP3K20/SIRPA/PJA2/ZEB2/SPHK1/APP/XDH/SH3RF3/MAP4K4/TRAF4/CYLD/AGER/PINK1/RELL1/FAS/MAP3K3/ROR2/DUSP3/SFRP2/PAFAH1B1/MAP2K7/MAPK8IP3/DUSP1/MAP2K1/HIPK3/MUL1/AXIN1/PER1/MEN1	30	-3.286335345
BP	GO:0006839	mitochondrial transport	30/1201	256/18670	0.0010832	0.029853655	0.025556845	PAM16/ATP5MF/DNAJC30/ATP5MC2/RHOT2/PMPCB/ZNF205/SLC25A24/COX5B/SPG7/PINK1/DNAJC19/SLC25A29/SMDT1/UBL5/STAT3/PSEN1/SLC25A10/UBE2J2/SFXN3/TIMM44/FIS1/LMAN1/ATP5IF1/MUL1/TST/ATP5MG/SLC25A1/BAG3/HIP1R	30	2.556038602
BP	GO:0033673	negative regulation of kinase activity	30/1201	257/18670	0.001152907	0.031054056	0.026584474	PRKRIP1/LATS2/HEG1/CORO1C/WWTR1/AIDA/SNX6/IPO7/ITPRIP/ILK/TARBP2/CDK5RAP3/LYN/DUSP7/SH2B3/SPRED1/CAV1/DUSP3/SFRP2/SOCS3/PSEN1/DUSP1/PRKAR1A/SRCIN1/HIPK3/NPRL2/CD300A/ERRFI1/PTPRC/MEN1	30	-3.286335345
BP	GO:0043406	positive regulation of MAP kinase activity	30/1201	258/18670	0.001226484	0.031720003	0.027154571	THBS1/IQGAP1/F2R/PDGFRB/MAP3K20/PDGFC/AKAP13/ZEB2/LPAR1/ILK/DUSP7/AGER/C5AR1/TGFB3/NRG1/MAP3K3/ROR2/FPR1/PSEN1/MAP2K7/MAPK8IP3/MAP2K1/ADAM9/TAB1/CSPG4/MUL1/PTPRC/TGFBR1/TGFA/PRDX2	30	-3.651483717
BP	GO:0060485	mesenchyme development	30/1201	278/18670	0.003827225	0.061690541	0.052811478	EDNRA/CORO1C/PDGFRB/WWTR1/NRP1/FN1/TGFBR2/ZEB2/PHLDB2/NRP2/HIF1A/SNAI2/LOXL2/HAS2/STAT1/HMGA2/FUZ/FOXA1/ACVR1/COL1A1/TGFB3/NRG1/SFRP2/OVOL2/FOXD1/BCL9L/GREM1/TBX2/TGFBR1/SCX	30	-3.651483717
BP	GO:0009152	purine ribonucleotide biosynthetic process	30/1201	280/18670	0.004246837	0.064179865	0.054942516	ADCY7/ATP5MF/DNAJC30/PRXL2C/LDHA/ATP5MC2/PGK1/APP/PGAM1/HIF1A/DCAKD/COX5B/PINK1/AAAS/PAPSS2/STAT3/PSEN1/PKM/NME4/NME3/APRT/SIRT6/GUCY1B1/PGM2L1/ATP5MG/SLC25A1/FBP1/PGM1/PFKP/HSD17B12	30	-0.730296743
BP	GO:0043393	regulation of protein binding	29/1201	217/18670	0.000147236	0.008115834	0.006947729	NRP1/AIDA/LOX/APP/ROCK1/PCBD1/TRAF4/CYLD/ANXA2/EIF2S1/ANXA2P2/LRP1/RALB/RFNG/NRG1/ACTB/ITGA4/CAV1/GAS8/CTHRC1/CDK5/PSEN1/STYX/PEX14/BAG2/SPON1/TGFBR1/HIP1R/MEN1	29	-2.414039396
BP	GO:0051495	positive regulation of cytoskeleton organization	29/1201	226/18670	0.000297351	0.013836607	0.011845117	KIRREL1/NRP1/CLIP1/NIN/LPAR1/SNX9/PICK1/FLNA/WASH3P/RHOA/CD47/SPIRE1/FCHSD1/TGFB3/DYNC1H1/SPIRE2/SH3PXD2B/ARPC1A/CDK5/WDR1/ARHGEF10L/ACTR3/IQGAP2/ARPIN/ICAM1/MAP1B/TGFBR1/SLAIN2/HIP1R	29	-2.414039396
BP	GO:0006469	negative regulation of protein kinase activity	29/1201	235/18670	0.000570166	0.020742652	0.017757181	PRKRIP1/LATS2/HEG1/CORO1C/WWTR1/AIDA/SNX6/IPO7/ITPRIP/ILK/TARBP2/CDK5RAP3/LYN/DUSP7/SH2B3/SPRED1/CAV1/DUSP3/SFRP2/SOCS3/PSEN1/DUSP1/PRKAR1A/SRCIN1/HIPK3/CD300A/ERRFI1/PTPRC/MEN1	29	-3.528211425
BP	GO:0022409	positive regulation of cell-cell adhesion	29/1201	255/18670	0.002054343	0.043067321	0.036868681	ADAM19/ITGA6/TGFBR2/IL2RA/SIRPA/GATA3/ETS1/HAS2/CYLD/IL7R/LYN/RHOA/CD47/PDCD1LG2/CD44/AGER/FOXA1/MYO10/ITGA4/IL6ST/CAV1/HAVCR2/CD209/PTAFR/AP3B1/ICAM1/PTPRC/CD274/FLOT2	29	-3.899602102
BP	GO:0031668	cellular response to extracellular stimulus	29/1201	268/18670	0.004243997	0.064179865	0.054942516	LAMP2/AXL/ITGA6/TNC/PICK1/KLF10/CACNB3/POSTN/SNAI2/LYN/EIF2S1/NMRAL1/TXN2/FAS/SSH1/RALB/COL1A1/CPEB4/PTGS2/ITGA4/CYBB/NPRL3/WDR24/SFRP2/P2RY11/NPRL2/ICAM1/PTPRC/CASTOR3	29	-2.04264872
BP	GO:0007249	I-kappaB kinase/NF-kappaB signaling	29/1201	269/18670	0.004473347	0.065270204	0.055875923	TLR2/F2R/AKAP13/SIRPA/LIME1/LPAR1/NEK6/CC2D1A/ROCK1/FLNA/TRIM22/STAT1/RHOA/PINK1/MTDH/NR1D1/ERC1/MIB2/IFIT5/MAP3K3/GOLT1B/OPTN/IRF3/LITAF/TAB1/MUL1/DDX21/PER1/LURAP1L	29	-3.528211425
BP	GO:0007044	cell-substrate junction assembly	28/1201	97/18670	7.86913E-12	8.58837E-09	7.35225E-09	THBS1/ACTN1/IQGAP1/LAMA3/ITGA5/CORO1C/LAMC2/ITGA2/MMP14/NRP1/ITGA6/FN1/TLN1/PHLDB2/LIMS1/ROCK1/MAP4K4/RHOA/COL17A1/MACF1/LAMB3/LRP1/CAMSAP3/PTPRK/FERMT2/DUSP3/LAMC1/COL16A1	28	-4.913538149
BP	GO:0001704	formation of primary germ layer	28/1201	121/18670	2.18753E-09	7.95824E-07	6.81281E-07	ITGB1/ITGAV/COL5A2/INHBA/LAMA3/ITGA5/ITGA2/COL12A1/MMP14/FN1/COL8A1/ETS2/EXT2/HMGA2/LAMB3/ACVR1/COL5A1/ITGA4/COL4A2/LAMB1/SFRP2/MMP2/ITGB5/PRKAR1A/KLF4/MMP15/COL11A1/SCX	28	-4.535573676
BP	GO:0007179	transforming growth factor beta receptor signaling pathway	28/1201	199/18670	7.75887E-05	0.004866687	0.004166229	THBS1/CD109/FBN1/CHST11/LTBP2/TGFBR2/COL3A1/SNX6/LOX/RHOA/COL1A2/ZEB1/ACVR1/TGFB3/PMEPA1/PTPRK/CAV1/USP9X/FERMT2/STK11/ITGB5/FAM89B/ADAM9/TAB1/BCL9L/TGFBR1/MEN1/CAV2	28	-3.77964473
BP	GO:0045766	positive regulation of angiogenesis	28/1201	204/18670	0.000120046	0.007120561	0.006095705	THBS1/ITGB1/ITGA5/ADAM12/NRP1/TGFBR2/SPHK1/HIF1A/JAK1/ETS1/STIM1/C3AR1/HMGA2/VEGFC/F3/C5AR1/MTDH/ERAP1/PTGS2/CYBB/MAP3K3/ANXA3/SERPINE1/STAT3/SFRP2/PKM/SIRT6/KLF4	28	-4.913538149
BP	GO:0008154	actin polymerization or depolymerization	28/1201	209/18670	0.000182206	0.00920647	0.007881391	KIRREL1/MICAL2/TMOD3/SNX9/PICK1/FHOD3/LIMA1/WASH3P/RHOA/GAS7/WIPF1/SPIRE1/FCHSD1/SPIRE2/ARHGAP18/ARPC1A/DIAPH1/MYADM/WDR1/ACTR3/IQGAP2/ARPIN/CAP1/ICAM1/ENAH/RDX/HIP1R/CXCL12	28	-3.023715784
BP	GO:0060560	developmental growth involved in morphogenesis	28/1201	235/18670	0.001213404	0.031649398	0.027094129	ITGB1/IQGAP1/NRP1/FN1/TGFBR2/NIN/TNC/ZEB2/ILK/NRP2/APP/VCL/POSTN/MACF1/LRP1/ITGA4/USP9X/SFRP2/CDK5/PAFAH1B1/STK11/SIRT6/SYT17/MUL1/TBX2/MAP1B/CXCL12/DPYSL2	28	-3.401680257
BP	GO:0090092	regulation of transmembrane receptor protein serine/threonine kinase signaling pathway	28/1201	241/18670	0.00177406	0.039676425	0.033965833	THBS1/CD109/FBN1/INHBA/CHST11/WWTR1/TGFBR2/SNX6/LOX/ILK/SULF1/ZEB1/ACVR1/TGFB3/PMEPA1/CAV1/SFRP2/OVOL2/STK11/FAM89B/FSTL1/FOXD1/BCL9L/GREM1/TGFBR1/FST/MEN1/CAV2	28	-3.77964473
BP	GO:0031032	actomyosin structure organization	27/1201	199/18670	0.00019105	0.009564793	0.008188141	ITGB1/ALKBH4/MYH9/PDGFRB/NRP1/AKAP13/TMOD3/MEF2A/LPAR1/PHLDB2/FHOD3/ROCK1/RHOA/CD47/FRMD6/EPB41L2/TGFB3/SH3PXD2B/ANLN/WDR1/ARHGEF10L/ITGB5/PDGFRA/PRKAR1A/CDC42BPB/EPB41L1/TGFBR1	27	-4.041451884
BP	GO:0016051	carbohydrate biosynthetic process	27/1201	214/18670	0.000616561	0.021783644	0.018648344	CSGALNACT2/KAT2A/CHST11/GBE1/CHST15/HRH1/PGK1/EXT1/PGAM1/PHKG2/HAS2/EXT2/NR1D1/P2RY6/MST1/UGP2/SDHAF3/SLC25A10/CLTC/PTAFR/MDH2/PGM2L1/SLC25A1/FBP1/NDST1/PGM1/SLC37A4	27	-1.732050808
BP	GO:0070374	positive regulation of ERK1 and ERK2 cascade	27/1201	215/18670	0.000662956	0.022044292	0.018871477	F2R/PDGFRB/PRXL2C/NRP1/PDGFC/APP/NOTCH2/CD44/AGER/C5AR1/LRP1/P2RY6/RAP1A/AKAP12/HAVCR2/TNFAIP8L3/NPTN/MAP2K7/CCR1/MAP2K1/PDGFRA/GPR183/CCL18/CAVIN3/ICAM1/CSF1R/PTPRC	27	-4.426352064
BP	GO:0016197	endosomal transport	27/1201	224/18670	0.001237708	0.031759602	0.027188471	ARL4C/CORO1C/PICALM/SNX6/SNX9/WASH3P/WASHC5/AP1S1/VAMP3/EHD2/GGA1/ERC1/TBC1D17/LYST/RIC1/RAB17/WASHC4/CLTC/SGSM2/VPS26C/VPS28/AP3B1/VPS37D/TBC1D23/PLEKHJ1/RAB11FIP3/RAB11FIP4	27	-0.962250449
BP	GO:0034404	nucleobase-containing small molecule biosynthetic process	27/1201	226/18670	0.001412364	0.034298608	0.02936204	PRXL2C/LDHA/PGK1/APP/PGAM1/HIF1A/XDH/SMUG1/HDDC3/AAAS/UCKL1/NT5E/STAT3/SAMHD1/PSEN1/PKM/NME4/NME3/APRT/SIRT6/TYMP/PGM2L1/NEIL1/NT5C/FBP1/PGM1/PFKP	27	-0.962250449
BP	GO:0048588	developmental cell growth	27/1201	234/18670	0.002340303	0.047475962	0.04064279	ITGB1/IQGAP1/NRP1/FN1/TGFBR2/NIN/AKAP13/ZEB2/ILK/NRP2/APP/VCL/POSTN/PDLIM5/MACF1/LRP1/ITGA4/USP9X/CDK5/PAFAH1B1/STK11/SIRT6/SYT17/MUL1/MAP1B/CXCL12/DPYSL2	27	-3.656551705
BP	GO:0046777	protein autophosphorylation	27/1201	235/18670	0.002486583	0.049342852	0.04224098	IQGAP1/ABL2/STK17B/PDGFRB/PDGFC/NEK6/DDR2/TNK2/SLA/RAP2C/LYN/EIF2S1/VEGFC/PINK1/STK10/ULK3/MAP3K3/CAV1/CDK5/STK11/PDGFRA/DYRK1B/PPP2R5E/GREM1/CSF1R/ERRFI1/PTPRC	27	-3.271651525
BP	GO:0048705	skeletal system morphogenesis	27/1201	239/18670	0.003152196	0.055603843	0.047600832	CHSY1/CHST11/COL12A1/MMP14/TGFBR2/COL6A3/RAB23/HAS2/ANXA2/FUZ/ZEB1/ANXA2P2/MATN3/COL1A1/TGFB3/SH3PXD2B/ROR2/BMP1/SFRP2/PSEN1/MMP2/PDGFRA/GREM1/COL11A1/TGFBR1/SCX/COL6A2	27	-4.426352064
BP	GO:0021537	telencephalon development	27/1201	251/18670	0.006117324	0.079437285	0.068003949	INHBA/KAT2A/NRP1/NIN/COL3A1/ZEB2/LPAR1/NRP2/EXT1/HIF1A/FLNA/ATAT1/RHOA/LRP1/NRG1/ANXA3/GNG12/LAMB1/CDK5/PSEN1/PAFAH1B1/NUMB/UBA6/EIF2B5/CSF1R/UQCRQ/CXCL12	27	-3.271651525
BP	GO:0034332	adherens junction organization	26/1201	142/18670	1.1436E-06	0.000221055	0.000189239	THBS1/ACTN1/IQGAP1/CORO1C/RASSF8/ITGA2/MMP14/NRP1/PHLDB2/VCL/LIMS1/ROCK1/CDH3/MAP4K4/RHOA/MACF1/LRP1/CAMSAP3/PTPRK/CDH11/FERMT2/DUSP3/NUMB/RDX/PVR/COL16A1	26	-4.706787243
BP	GO:0006119	oxidative phosphorylation	26/1201	145/18670	1.72511E-06	0.000285271	0.000244212	ATP5MF/DNAJC30/NDUFA7/ATP5MC2/NDUFA5/PGK1/NDUFA3/UQCR10/COX5B/RHOA/COX6A1/COQ9/PINK1/NDUFB10/NDUFB2/COX7C/UQCR11/COX4I1/NDUFA2/COX6B1/UQCRH/ATP5MG/NDUFS7/NDUFA4/NDUFB8/UQCRQ	26	3.922322703
BP	GO:0022900	electron transport chain	26/1201	186/18670	0.000153411	0.008260953	0.007071961	P4HA2/NDUFA7/NDUFA5/NCF2/XDH/NDUFA3/LOXL2/UQCR10/COX5B/COX6A1/COQ9/PINK1/NDUFB10/D2HGDH/CYBB/NDUFB2/COX7C/UQCR11/COX4I1/NDUFA2/COX6B1/UQCRH/NDUFS7/NDUFA4/NDUFB8/UQCRQ	26	2.745625892
BP	GO:0048762	mesenchymal cell differentiation	26/1201	219/18670	0.001873255	0.04090136	0.035014465	EDNRA/CORO1C/WWTR1/NRP1/FN1/TGFBR2/ZEB2/PHLDB2/NRP2/HIF1A/SNAI2/LOXL2/HAS2/STAT1/HMGA2/FUZ/FOXA1/ACVR1/COL1A1/TGFB3/NRG1/SFRP2/OVOL2/BCL9L/GREM1/TGFBR1	26	-3.922322703
BP	GO:0009743	response to carbohydrate	26/1201	230/18670	0.003684878	0.059846366	0.051232733	THBS1/ITGA2/TGFBR2/LDHA/SPARC/PLA2G6/HIF1A/MAP4K4/LYN/RHOA/AGER/TXN2/NR1D1/LRP1/PPP3CA/PTGS2/RAP1A/KLF7/COLEC12/FIS1/OXCT1/EIF2B5/ICAM1/MAP1B/MEN1/COL6A2	26	-2.745625892
BP	GO:2001234	negative regulation of apoptotic signaling pathway	26/1201	230/18670	0.003684878	0.059846366	0.051232733	THBS1/ITGAV/PAM16/NRP1/ITGA6/PLAUR/GNAI3/ITPRIP/HIF1A/SNAI2/MCL1/CD44/PINK1/SOD2/ACVR1/FAS/PTGS2/SERPINE1/SFRP2/PSEN1/TNFRSF10A/ICAM1/TGFBR1/DDX3X/PRDX2/CXCL12	26	-4.314554973
BP	GO:0046578	regulation of Ras protein signal transduction	26/1201	238/18670	0.005783164	0.07680239	0.065748291	ITGB1/HEG1/ABL2/F2R/PDGFRB/NRP1/AKAP13/RASA3/COL3A1/LPAR1/FGD6/NOTCH2/TRIO/MAP4K4/CYTH2/LYN/NET1/NRG1/TIMP2/MCF2L/KCTD10/ARHGEF10L/PLEKHG3/SGSM3/FBP1/RDX	26	-3.137858162
BP	GO:0030705	cytoskeleton-dependent intracellular transport	25/1201	180/18670	0.000225417	0.010983059	0.009402277	MYO5A/ARHGAP21/RHOT2/APP/HIF1A/CCDC88A/IFT27/SPG7/MYO10/BICDL2/KIF13A/CAMSAP3/ACTR10/DYNC1H1/PAFAH1B1/MAPK8IP3/PEX14/TRAK1/AP3B1/TNPO1/MAP1B/BAG3/CEP131/FLOT2/MAP1A	25	-1
BP	GO:0045333	cellular respiration	25/1201	193/18670	0.000654723	0.022044292	0.018871477	NDUFA7/NDUFA5/HIF1A/NDUFA3/UQCR10/COX5B/COX6A1/COQ9/PINK1/NDUFB10/D2HGDH/NDUFB2/COX7C/NOP53/UQCR11/COX4I1/NDUFA2/COX6B1/MDH2/UQCRH/NDUFS7/MTFR1L/NDUFA4/NDUFB8/UQCRQ	25	4.2
BP	GO:0002685	regulation of leukocyte migration	25/1201	196/18670	0.000821738	0.025478548	0.021811444	THBS1/MSN/ITGA2/MMP14/APP/LYN/RHOA/C3AR1/VEGFC/AGER/C5AR1/ZNF580/ITGA4/STK10/MST1/DYSF/SERPINE1/CCR1/DUSP1/XG/PTAFR/GREM1/ICAM1/CD300A/CXCL12	25	-3.8
BP	GO:0006733	oxidoreduction coenzyme metabolic process	25/1201	207/18670	0.001789927	0.039867881	0.034129733	PRXL2C/LDHA/PGK1/APP/PGAM1/HIF1A/DCXR/COQ9/PTGS2/AAAS/AFMID/NT5E/STAT3/NADSYN1/PSEN1/PKM/SIRT6/NAXD/MDH2/PGM2L1/FBP1/CD38/PGM1/FDXR/PFKP	25	-1
BP	GO:0007163	establishment or maintenance of cell polarity	25/1201	210/18670	0.002182566	0.044607732	0.038187382	CLIC4/MSN/MYH9/ILK/ROCK1/GATA3/PARVA/RHOA/LLGL2/CAMSAP3/LIN7B/FRMD4B/WDR1/PAFAH1B1/STK11/ACTR3/KIF20B/RND3/FAM89B/CDC42BPB/DOCK2/CAP1/MAP1B/FLOT2/MAP4	25	-2.2
BP	GO:0071219	cellular response to molecule of bacterial origin	25/1201	212/18670	0.002483263	0.049342852	0.04224098	TLR2/AXL/SIRPA/CAPN2/LYN/RHOA/MRC1/PDCD1LG2/PABPN1/MTDH/NR1D1/SIGIRR/TLR1/HAVCR2/SERPINE1/SPON2/PLSCR4/IRF3/LITAF/ADAM9/CACTIN/PTAFR/ICAM1/CD274/PRDX2	25	-3
BP	GO:0032271	regulation of protein polymerization	25/1201	218/18670	0.003604768	0.059443806	0.050888113	KIRREL1/CLIP1/NIN/TMOD3/SNX9/PICK1/FHOD3/WASH3P/RHOA/SPIRE1/FCHSD1/PINK1/CAMSAP3/SPIRE2/ARHGAP18/ARPC1A/MYADM/ACTR3/IQGAP2/ARPIN/ICAM1/MAP1B/RDX/SLAIN2/HIP1R	25	-2.2
BP	GO:1903039	positive regulation of leukocyte cell-cell adhesion	25/1201	218/18670	0.003604768	0.059443806	0.050888113	TGFBR2/IL2RA/SIRPA/GATA3/ETS1/HAS2/CYLD/IL7R/LYN/RHOA/CD47/PDCD1LG2/CD44/AGER/ITGA4/IL6ST/CAV1/HAVCR2/CD209/PTAFR/AP3B1/ICAM1/PTPRC/CD274/FLOT2	25	-3.8
BP	GO:0009201	ribonucleoside triphosphate biosynthetic process	24/1201	177/18670	0.000427326	0.01702129	0.014571431	ATP5MF/DNAJC30/PRXL2C/LDHA/ATP5MC2/PGK1/APP/PGAM1/HIF1A/COX5B/PINK1/AAAS/UCKL1/STAT3/PSEN1/PKM/NME4/NME3/SIRT6/PGM2L1/ATP5MG/FBP1/PGM1/PFKP	24	-0.40824829
BP	GO:1903034	regulation of response to wounding	24/1201	179/18670	0.000504435	0.019115975	0.01636463	THBS1/FAP/CD109/PLAU/ANXA5/MYH9/F2R/TGFBR2/PLAUR/PHLDB2/PRKG1/ANXA2/LYN/AGER/F3/SH2B3/ANXA2P2/LRP1/CAV1/SERPINE1/MAP2K1/PDGFRA/KLF4/PRDX2	24	-4.082482905
BP	GO:0043409	negative regulation of MAPK cascade	24/1201	184/18670	0.000752583	0.023877002	0.020440407	AIDA/SIRPA/TIMP3/CDK5RAP3/CYLD/LYN/DUSP7/SH2B3/PINK1/SPRED1/CAV1/DUSP3/SFRP2/PAFAH1B1/GBP1/DUSP1/HIPK3/KLF4/PEBP1/CD300A/ERRFI1/PTPRC/PER1/MEN1	24	-3.674234614
BP	GO:0009142	nucleoside triphosphate biosynthetic process	24/1201	188/18670	0.001021621	0.028589663	0.024474779	ATP5MF/DNAJC30/PRXL2C/LDHA/ATP5MC2/PGK1/APP/PGAM1/HIF1A/COX5B/PINK1/AAAS/UCKL1/STAT3/PSEN1/PKM/NME4/NME3/SIRT6/PGM2L1/ATP5MG/FBP1/PGM1/PFKP	24	-0.40824829
BP	GO:0043112	receptor metabolic process	24/1201	192/18670	0.001370049	0.034138619	0.029225078	ITGB1/ITGAV/RAB31/PICALM/PICK1/HIF1A/ANXA2/VAMP3/ANXA2P2/NR1D1/LRP1/NRG1/SEC24A/CAV1/ANKRD13D/NEDD4/CDK5/PSEN1/ECE1/OPTN/NUMB/CLTC/GREM1/PLEKHJ1	24	-3.265986324
BP	GO:0002573	myeloid leukocyte differentiation	24/1201	204/18670	0.003087905	0.055248195	0.047296373	CD109/FBN1/INHBA/TLR2/MYH9/TGFBR2/KLF10/APP/NOTCH2/GATA3/ANXA2/LYN/ANXA2P2/OSTM1/SH3PXD2A/ROR2/PSEN1/PAFAH1B1/DHRS2/CCR1/ACIN1/GPR183/CSF1R/ESRRA	24	-3.265986324
BP	GO:0071222	cellular response to lipopolysaccharide	24/1201	205/18670	0.003290077	0.057544707	0.04926235	TLR2/AXL/SIRPA/CAPN2/LYN/RHOA/MRC1/PDCD1LG2/PABPN1/MTDH/NR1D1/SIGIRR/HAVCR2/SERPINE1/SPON2/PLSCR4/IRF3/LITAF/ADAM9/CACTIN/PTAFR/ICAM1/CD274/PRDX2	24	-2.857738033
BP	GO:0009124	nucleoside monophosphate biosynthetic process	24/1201	208/18670	0.003964659	0.061991817	0.053069391	ATP5MF/DNAJC30/PRXL2C/LDHA/ATP5MC2/PGK1/APP/PGAM1/HIF1A/COX5B/PINK1/DGUOK/AAAS/UCKL1/STAT3/PSEN1/PKM/APRT/SIRT6/PGM2L1/ATP5MG/FBP1/PGM1/PFKP	24	-0.40824829
BP	GO:0007254	JNK cascade	24/1201	214/18670	0.005664243	0.075945386	0.065014635	AIDA/MAP3K20/SIRPA/PJA2/ZEB2/APP/SH3RF3/MAP4K4/TRAF4/CYLD/AGER/PINK1/ROR2/DUSP3/SFRP2/PAFAH1B1/MAP2K7/MAPK8IP3/TAB1/HIPK3/MUL1/AXIN1/PER1/MEN1	24	-2.041241452
BP	GO:0032388	positive regulation of intracellular transport	24/1201	215/18670	0.005999024	0.078693922	0.067367578	PRNP/MSN/CACNB3/CDH3/FLNA/ANXA2/DMAP1/PINK1/ANXA2P2/EHD2/PTGS2/UBL5/DYNC1H1/NEDD4/CDK5/PSEN1/UBE2J2/KIF20B/STOM/FIS1/TMEM30A/BAG3/RDX/CEP131	24	-2.041241452
BP	GO:0030199	collagen fibril organization	23/1201	54/18670	5.04505E-14	6.88271E-11	5.89208E-11	COL5A2/COL5A3/COL12A1/ADAMTS2/COL3A1/LOX/DDR2/LOXL2/PXDN/ANXA2/COLGALT1/COL1A2/ANXA2P2/COL1A1/COL5A1/LUM/SFRP2/ADAMTS14/GREM1/COL11A1/PLOD1/TGFBR1/SCX	23	-4.378802695
BP	GO:0034446	substrate adhesion-dependent cell spreading	23/1201	100/18670	6.61365E-08	2.12298E-05	1.81742E-05	ITGAV/CORO1C/AXL/LAMC2/NRP1/FN1/HSPG2/ILK/LIMS1/POSTN/FLNA/PARVA/ANTXR1/HAS2/VAMP3/LAMB3/ITGA4/FERMT2/MYADM/LAMB1/GBP1/SRCIN1/LAMC1	23	-4.378802695
BP	GO:0032963	collagen metabolic process	23/1201	115/18670	9.55067E-07	0.000203219	0.000173969	FAP/ITGB1/F2R/PDGFRB/ITGA2/MMP14/ADAMTS2/COL15A1/HIF1A/COL1A2/TRAM2/COL1A1/COL5A1/TGFB3/RAP1A/ADAMTS14/CTSB/MMP2/MRC2/MMP15/PLOD1/ERRFI1/SCX	23	-3.961773867
BP	GO:0009206	purine ribonucleoside triphosphate biosynthetic process	23/1201	171/18670	0.00062504	0.021783644	0.018648344	ATP5MF/DNAJC30/PRXL2C/LDHA/ATP5MC2/PGK1/APP/PGAM1/HIF1A/COX5B/PINK1/AAAS/STAT3/PSEN1/PKM/NME4/NME3/SIRT6/PGM2L1/ATP5MG/FBP1/PGM1/PFKP	23	-0.625543242
BP	GO:0009145	purine nucleoside triphosphate biosynthetic process	23/1201	172/18670	0.000678619	0.022044292	0.018871477	ATP5MF/DNAJC30/PRXL2C/LDHA/ATP5MC2/PGK1/APP/PGAM1/HIF1A/COX5B/PINK1/AAAS/STAT3/PSEN1/PKM/NME4/NME3/SIRT6/PGM2L1/ATP5MG/FBP1/PGM1/PFKP	23	-0.625543242
BP	GO:0046328	regulation of JNK cascade	23/1201	185/18670	0.001831954	0.040473566	0.034648242	AIDA/MAP3K20/SIRPA/PJA2/ZEB2/APP/SH3RF3/MAP4K4/TRAF4/CYLD/AGER/PINK1/ROR2/DUSP3/SFRP2/PAFAH1B1/MAP2K7/MAPK8IP3/HIPK3/MUL1/AXIN1/PER1/MEN1	23	-2.293658555
BP	GO:0019362	pyridine nucleotide metabolic process	23/1201	189/18670	0.002421853	0.048588433	0.041595144	PRXL2C/LDHA/PGK1/APP/PGAM1/HIF1A/DCXR/PTGS2/AAAS/AFMID/NT5E/STAT3/NADSYN1/PSEN1/PKM/SIRT6/NAXD/MDH2/PGM2L1/FBP1/CD38/PGM1/PFKP	23	-1.459600898
BP	GO:0046496	nicotinamide nucleotide metabolic process	23/1201	189/18670	0.002421853	0.048588433	0.041595144	PRXL2C/LDHA/PGK1/APP/PGAM1/HIF1A/DCXR/PTGS2/AAAS/AFMID/NT5E/STAT3/NADSYN1/PSEN1/PKM/SIRT6/NAXD/MDH2/PGM2L1/FBP1/CD38/PGM1/PFKP	23	-1.459600898
BP	GO:0001935	endothelial cell proliferation	23/1201	191/18670	0.002772616	0.051993701	0.044510294	THBS1/MMP14/NRP1/NRP2/SPARC/SULF1/HIF1A/XDH/LOXL2/STAT1/VEGFC/F3/ZNF580/ITGA4/NRAS/DYSF/CAV1/STAT3/SIRT6/ATP5IF1/TGFBR1/CAV2/CXCL12	23	-3.544745039
BP	GO:0050731	positive regulation of peptidyl-tyrosine phosphorylation	23/1201	192/18670	0.002963498	0.053718779	0.045987084	IQGAP1/PRNP/ITGA5/NRP1/TNK2/LYN/CD44/AFAP1L2/ACVR1/UNC119/NRG1/IL6ST/STAT3/SOCS3/STAP2/SRCIN1/CSPG4/GREM1/ICAM1/CSF1R/PTPRC/TGFA/FGF7	23	-3.127716211
BP	GO:0072524	pyridine-containing compound metabolic process	23/1201	195/18670	0.00360385	0.059443806	0.050888113	PRXL2C/LDHA/PGK1/APP/PGAM1/HIF1A/DCXR/PTGS2/AAAS/AFMID/NT5E/STAT3/NADSYN1/PSEN1/PKM/SIRT6/NAXD/MDH2/PGM2L1/FBP1/CD38/PGM1/PFKP	23	-1.459600898
BP	GO:0009156	ribonucleoside monophosphate biosynthetic process	23/1201	197/18670	0.004092192	0.062727788	0.053699435	ATP5MF/DNAJC30/PRXL2C/LDHA/ATP5MC2/PGK1/APP/PGAM1/HIF1A/COX5B/PINK1/AAAS/UCKL1/STAT3/PSEN1/PKM/APRT/SIRT6/PGM2L1/ATP5MG/FBP1/PGM1/PFKP	23	-0.625543242
BP	GO:0050679	positive regulation of epithelial cell proliferation	23/1201	206/18670	0.007025271	0.086344374	0.073916907	NRP1/NRP2/NOTCH2/HIF1A/CDH3/HAS2/VEGFC/F3/C5AR1/ZNF580/ITGA4/MST1/NRAS/DYSF/STAT3/LAMB1/SIRT6/LAMC1/TGFBR1/TGFA/FGF7/CAV2/CXCL12	23	-3.544745039
BP	GO:0034284	response to monosaccharide	23/1201	207/18670	0.007437432	0.089421337	0.076551005	THBS1/ITGA2/TGFBR2/LDHA/SPARC/PLA2G6/HIF1A/MAP4K4/RHOA/AGER/TXN2/NR1D1/LRP1/PPP3CA/PTGS2/RAP1A/KLF7/FIS1/OXCT1/EIF2B5/ICAM1/MEN1/COL6A2	23	-2.293658555
BP	GO:0071229	cellular response to acid chemical	23/1201	209/18670	0.008321192	0.095597357	0.081838116	COL5A2/ABL2/PDGFC/CAPN2/COL3A1/TNC/SETX/LAMTOR4/LYN/COL1A2/COL4A1/PINK1/ZEB1/COL1A1/CPEB4/P2RY6/CYBB/MMP2/PDGFRA/PTAFR/KLF4/CASTOR3/COL16A1	23	-3.961773867
BP	GO:0009612	response to mechanical stimulus	23/1201	210/18670	0.008794144	0.098750727	0.084537625	THBS1/ITGA2/MMP14/TGFBR2/COL3A1/TNC/CACNB3/POSTN/ETS1/STAT1/RHOA/DCN/FAS/COL1A1/PTGS2/BACE1/SMPD2/TNFRSF10A/COL11A1/MAP1B/BAG3/SCX/CXCL12	23	-3.544745039
BP	GO:0007229	integrin-mediated signaling pathway	22/1201	103/18670	5.03036E-07	0.000137254	0.000117499	ITGB1/ITGAV/LAMA3/ITGA5/MYH9/ITGA2/NRP1/ITGA6/ITGB6/COL3A1/TLN1/ILK/LIMS1/FLNA/ITGBL1/CD47/ITGA4/FERMT2/ITGB5/ADAM9/FYB1/COL16A1	22	-4.69041576
BP	GO:0002576	platelet degranulation	22/1201	128/18670	2.11642E-05	0.001908315	0.001633653	THBS1/ACTN1/CD109/LHFPL2/ANXA5/LAMP2/FN1/TLN1/APP/TIMP3/VCL/SPARC/SRGN/FLNA/LYN/VEGFC/TGFB3/PCDH7/SERPINE1/STXBP2/WDR1/ENDOD1	22	-4.264014327
BP	GO:0051017	actin filament bundle assembly	22/1201	153/18670	0.000320492	0.013991412	0.011977641	ACTN1/NRP1/MYO1B/LPAR1/PHLDB2/LIMA1/ROCK1/FLNA/RHOA/CD47/SPIRE1/LCP1/TGFB3/PLS3/SPIRE2/SH3PXD2B/DPYSL3/ARHGEF10L/RND3/ITGB5/TGFBR1/RDX	22	-3.837612894
BP	GO:0010770	positive regulation of cell morphogenesis involved in differentiation	22/1201	154/18670	0.000351674	0.014876635	0.012735454	PLXNC1/NRP1/FN1/NIN/ZEB2/ILK/LIMS1/FLNA/HAS2/RHOA/MACF1/LRP1/PLXNB1/MYADM/PAFAH1B1/STK11/MAP2K1/TRAK1/SS18L2/MAP1B/SS18L1/CXCL12	22	-2.558408596
BP	GO:2001236	regulation of extrinsic apoptotic signaling pathway	22/1201	155/18670	0.00038548	0.0157885	0.013516075	THBS1/ITGAV/INHBA/NRP1/ITGA6/SRPX/ITPRIP/TIMP3/SNAI2/MCL1/CYLD/ACVR1/FAS/CAV1/SERPINE1/SFRP2/SP100/TNFRSF10A/ICAM1/PTPRC/TGFBR1/PRDX2	22	-4.264014327
BP	GO:0061572	actin filament bundle organization	22/1201	157/18670	0.00046171	0.017971258	0.015384671	ACTN1/NRP1/MYO1B/LPAR1/PHLDB2/LIMA1/ROCK1/FLNA/RHOA/CD47/SPIRE1/LCP1/TGFB3/PLS3/SPIRE2/SH3PXD2B/DPYSL3/ARHGEF10L/RND3/ITGB5/TGFBR1/RDX	22	-3.837612894
BP	GO:0010970	transport along microtubule	22/1201	161/18670	0.000654411	0.022044292	0.018871477	ARHGAP21/RHOT2/APP/HIF1A/IFT27/SPG7/BICDL2/KIF13A/CAMSAP3/ACTR10/DYNC1H1/PAFAH1B1/MAPK8IP3/PEX14/TRAK1/AP3B1/TNPO1/MAP1B/BAG3/CEP131/FLOT2/MAP1A	22	-0.426401433
BP	GO:0099111	microtubule-based transport	22/1201	161/18670	0.000654411	0.022044292	0.018871477	ARHGAP21/RHOT2/APP/HIF1A/IFT27/SPG7/BICDL2/KIF13A/CAMSAP3/ACTR10/DYNC1H1/PAFAH1B1/MAPK8IP3/PEX14/TRAK1/AP3B1/TNPO1/MAP1B/BAG3/CEP131/FLOT2/MAP1A	22	-0.426401433
BP	GO:0090288	negative regulation of cellular response to growth factor stimulus	22/1201	166/18670	0.000990459	0.028004834	0.023974123	THBS1/CD109/FBN1/ADAMTS12/CHST11/TGFBR2/SNX6/SULF1/XDH/GATA3/DCN/FUZ/TGFB3/PMEPA1/CAV1/SFRP2/NEDD4/FAM89B/BCL9L/GREM1/TGFBR1/CAV2	22	-3.411211462
BP	GO:0008064	regulation of actin polymerization or depolymerization	22/1201	179/18670	0.002627743	0.050669937	0.043377059	KIRREL1/TMOD3/SNX9/PICK1/FHOD3/LIMA1/WASH3P/RHOA/SPIRE1/FCHSD1/SPIRE2/ARHGAP18/ARPC1A/MYADM/WDR1/ACTR3/IQGAP2/ARPIN/ICAM1/RDX/HIP1R/CXCL12	22	-2.132007164
BP	GO:0051099	positive regulation of binding	22/1201	179/18670	0.002627743	0.050669937	0.043377059	ITGA2/NRP1/PLAUR/APP/MED25/GATA3/TRAF4/ANXA2/EIF2S1/HMGA2/ANXA2P2/LRP1/RALB/RFNG/CAV1/CTHRC1/CDK5/PSEN1/SPON1/KLF4/HIP1R/MEN1	22	-1.705605731
BP	GO:0030832	regulation of actin filament length	22/1201	180/18670	0.002816704	0.052542706	0.044980282	KIRREL1/TMOD3/SNX9/PICK1/FHOD3/LIMA1/WASH3P/RHOA/SPIRE1/FCHSD1/SPIRE2/ARHGAP18/ARPC1A/MYADM/WDR1/ACTR3/IQGAP2/ARPIN/ICAM1/RDX/HIP1R/CXCL12	22	-2.132007164
BP	GO:0009166	nucleotide catabolic process	22/1201	182/18670	0.003229098	0.056659773	0.048504783	PRXL2C/LDHA/PGK1/APP/PGAM1/HIF1A/XDH/SMUG1/HDDC3/AAAS/NT5E/STAT3/SAMHD1/PSEN1/PKM/SIRT6/PGM2L1/NEIL1/NT5C/FBP1/PGM1/PFKP	22	-1.705605731
BP	GO:0009127	purine nucleoside monophosphate biosynthetic process	22/1201	183/18670	0.003453591	0.059264928	0.050734981	ATP5MF/DNAJC30/PRXL2C/LDHA/ATP5MC2/PGK1/APP/PGAM1/HIF1A/COX5B/PINK1/AAAS/STAT3/PSEN1/PKM/APRT/SIRT6/PGM2L1/ATP5MG/FBP1/PGM1/PFKP	22	-0.852802865
BP	GO:0009168	purine ribonucleoside monophosphate biosynthetic process	22/1201	183/18670	0.003453591	0.059264928	0.050734981	ATP5MF/DNAJC30/PRXL2C/LDHA/ATP5MC2/PGK1/APP/PGAM1/HIF1A/COX5B/PINK1/AAAS/STAT3/PSEN1/PKM/APRT/SIRT6/PGM2L1/ATP5MG/FBP1/PGM1/PFKP	22	-0.852802865
BP	GO:1901292	nucleoside phosphate catabolic process	22/1201	188/18670	0.004781533	0.068127485	0.058321958	PRXL2C/LDHA/PGK1/APP/PGAM1/HIF1A/XDH/SMUG1/HDDC3/AAAS/NT5E/STAT3/SAMHD1/PSEN1/PKM/SIRT6/PGM2L1/NEIL1/NT5C/FBP1/PGM1/PFKP	22	-1.705605731
BP	GO:0007219	Notch signaling pathway	22/1201	193/18670	0.006507879	0.082017311	0.070212634	MMP14/TGFBR2/IL2RA/APP/NOTCH2/SEL1L/POSTN/SNAI2/STAT1/LLGL2/FOXA1/RFNG/IL6ST/MIB2/STAT3/PSEN1/DTX4/DLGAP5/ARRDC1/TBX2/DTX3/ELF3	22	-0.852802865
BP	GO:1902115	regulation of organelle assembly	22/1201	194/18670	0.006908133	0.085642882	0.07331638	MSN/KAT2A/AKAP13/MTM1/CDK10/RABEP2/CCDC88A/CYLD/RHOA/ASAP1/FUZ/PINK1/CROCC/LCP1/RALB/FEZ2/NPRL3/DYNC1H1/NPRL2/RDX/MAP4/G3BP1	22	-1.705605731
BP	GO:0007492	endoderm development	21/1201	76/18670	7.65899E-09	2.6122E-06	2.23622E-06	ITGAV/COL5A2/INHBA/LAMA3/ITGA5/COL12A1/MMP14/FN1/EXT1/COL8A1/HMGA2/LAMB3/COL5A1/ITGA4/COL4A2/LAMB1/MMP2/ITGB5/LAMC1/MMP15/COL11A1	21	-4.146139914
BP	GO:0022904	respiratory electron transport chain	21/1201	117/18670	1.64208E-05	0.00175702	0.001504134	NDUFA7/NDUFA5/NDUFA3/UQCR10/COX5B/COX6A1/COQ9/PINK1/NDUFB10/D2HGDH/NDUFB2/COX7C/UQCR11/COX4I1/NDUFA2/COX6B1/UQCRH/NDUFS7/NDUFA4/NDUFB8/UQCRQ	21	4.146139914
BP	GO:0002062	chondrocyte differentiation	21/1201	123/18670	3.58302E-05	0.002753882	0.002357518	CHSY1/ADAMTS12/CHST11/COL12A1/TGFBR2/COL6A3/SULF1/SNAI2/LOXL2/ANXA2/HMGA2/ZNF219/ANXA2P2/MATN3/TGFBI/SFRP2/GREM1/COL11A1/TGFBR1/SCX/COL6A2	21	-3.709704134
BP	GO:0061041	regulation of wound healing	21/1201	148/18670	0.0005198	0.01942843	0.016632114	THBS1/FAP/CD109/PLAU/ANXA5/MYH9/F2R/TGFBR2/PLAUR/PHLDB2/PRKG1/ANXA2/LYN/AGER/F3/SH2B3/ANXA2P2/CAV1/SERPINE1/PDGFRA/PRDX2	21	-3.709704134
BP	GO:0008360	regulation of cell shape	21/1201	150/18670	0.000622634	0.021783644	0.018648344	MSN/PLXNC1/MYH9/FN1/LPAR1/FGD6/PARVA/RHOA/MYO10/CFAP410/PLXNB1/ARHGAP18/DIAPH1/FERMT2/FMNL3/WDR1/RND3/ICAM1/CSF1R/RDX/FMNL2	21	-3.709704134
BP	GO:0006754	ATP biosynthetic process	21/1201	160/18670	0.001443961	0.034712318	0.029716206	ATP5MF/DNAJC30/PRXL2C/LDHA/ATP5MC2/PGK1/APP/PGAM1/HIF1A/COX5B/PINK1/AAAS/STAT3/PSEN1/PKM/SIRT6/PGM2L1/ATP5MG/FBP1/PGM1/PFKP	21	-1.091089451
BP	GO:0030203	glycosaminoglycan metabolic process	21/1201	160/18670	0.001443961	0.034712318	0.029716206	DSE/CSGALNACT2/CHSY1/VCAN/ARSB/PDGFRB/CHST11/CHST15/HSPG2/GPC6/EXT1/HAS2/EXT2/CD44/DCN/LUM/CLTC/CSPG4/IDUA/NDST1/HS3ST3A1	21	-4.146139914
BP	GO:0006022	aminoglycan metabolic process	21/1201	170/18670	0.003053231	0.054807499	0.046919105	DSE/CSGALNACT2/CHSY1/VCAN/ARSB/PDGFRB/CHST11/CHST15/HSPG2/GPC6/EXT1/HAS2/EXT2/CD44/DCN/LUM/CLTC/CSPG4/IDUA/NDST1/HS3ST3A1	21	-4.146139914
BP	GO:0120032	regulation of plasma membrane bounded cell projection assembly	21/1201	175/18670	0.004304532	0.064179865	0.054942516	CORO1C/NRP1/CDK10/RABEP2/CCDC88A/CYLD/FUZ/CROCC/DOCK11/MYO10/TGFB3/PLEK2/CAV1/ANLN/DPYSL3/RAB17/ICAM1/TGFBR1/RDX/ZMYND8/MAP4	21	-1.963961012
BP	GO:0001936	regulation of endothelial cell proliferation	21/1201	176/18670	0.004599991	0.06671885	0.057116067	THBS1/NRP1/NRP2/SPARC/SULF1/HIF1A/XDH/STAT1/VEGFC/F3/ZNF580/ITGA4/NRAS/DYSF/CAV1/STAT3/SIRT6/ATP5IF1/TGFBR1/CAV2/CXCL12	21	-3.273268354
BP	GO:0060491	regulation of cell projection assembly	21/1201	177/18670	0.004912061	0.069263867	0.059294781	CORO1C/NRP1/CDK10/RABEP2/CCDC88A/CYLD/FUZ/CROCC/DOCK11/MYO10/TGFB3/PLEK2/CAV1/ANLN/DPYSL3/RAB17/ICAM1/TGFBR1/RDX/ZMYND8/MAP4	21	-1.963961012
BP	GO:0030041	actin filament polymerization	21/1201	182/18670	0.006746407	0.084052838	0.071955189	KIRREL1/TMOD3/SNX9/PICK1/FHOD3/WASH3P/RHOA/GAS7/SPIRE1/FCHSD1/SPIRE2/ARHGAP18/ARPC1A/DIAPH1/MYADM/ACTR3/IQGAP2/ARPIN/ICAM1/RDX/HIP1R	21	-1.963961012
BP	GO:1903708	positive regulation of hemopoiesis	21/1201	185/18670	0.0080931	0.093567895	0.080100753	INHBA/AXL/MMP14/TGFBR2/IL2RA/KLF10/HIF1A/GATA3/ETS1/CYLD/IL7R/STAT1/RHOA/AGER/ROR2/STAT3/CCR1/ANKRD54/ACIN1/AP3B1/PTPRC	21	-2.836832573
BP	GO:0034333	adherens junction assembly	20/1201	90/18670	8.46187E-07	0.000192402	0.00016471	THBS1/ACTN1/IQGAP1/CORO1C/ITGA2/MMP14/NRP1/PHLDB2/VCL/LIMS1/ROCK1/MAP4K4/RHOA/MACF1/LRP1/CAMSAP3/PTPRK/FERMT2/DUSP3/COL16A1	20	-4.024922359
BP	GO:0042775	mitochondrial ATP synthesis coupled electron transport	20/1201	97/18670	2.93703E-06	0.000421773	0.000361068	NDUFA7/NDUFA5/NDUFA3/UQCR10/COX5B/COX6A1/COQ9/PINK1/NDUFB10/NDUFB2/COX7C/UQCR11/COX4I1/NDUFA2/COX6B1/UQCRH/NDUFS7/NDUFA4/NDUFB8/UQCRQ	20	4.024922359
BP	GO:0042773	ATP synthesis coupled electron transport	20/1201	98/18670	3.46984E-06	0.00048551	0.000415631	NDUFA7/NDUFA5/NDUFA3/UQCR10/COX5B/COX6A1/COQ9/PINK1/NDUFB10/NDUFB2/COX7C/UQCR11/COX4I1/NDUFA2/COX6B1/UQCRH/NDUFS7/NDUFA4/NDUFB8/UQCRQ	20	4.024922359
BP	GO:0001952	regulation of cell-matrix adhesion	20/1201	119/18670	6.85528E-05	0.004401092	0.003767647	THBS1/IQGAP1/PLAU/CORO1C/MMP14/NRP1/PHLDB2/DDR2/ILK/LIMS1/ROCK1/POSTN/MAP4K4/RHOA/MACF1/LRP1/CAMSAP3/SERPINE1/DUSP3/COL16A1	20	-4.024922359
BP	GO:0045216	cell-cell junction organization	20/1201	156/18670	0.002452333	0.049019706	0.041964344	HEG1/F2R/TLN1/VCL/LIMS1/ROCK1/CDH3/SNAI2/RHOA/MTDH/CAMSAP3/TGFB3/ARVCF/CAV1/CDH11/WDR1/CRB3/STRN/CSF1R/TGFBR1	20	-3.130495168
BP	GO:1990138	neuron projection extension	20/1201	168/18670	0.005736829	0.076730081	0.06568639	ITGB1/IQGAP1/NRP1/FN1/ILK/NRP2/VCL/POSTN/MACF1/LRP1/ITGA4/USP9X/CDK5/PAFAH1B1/STK11/SYT17/MUL1/MAP1B/CXCL12/DPYSL2	20	-3.130495168
BP	GO:0003205	cardiac chamber development	20/1201	171/18670	0.006966441	0.085814597	0.07346338	HEG1/PRDM1/NRP1/TGFBR2/LUZP1/SAV1/NRP2/NOTCH2/HIF1A/GATA3/PARVA/ACVR1/NRG1/NPRL3/SFRP2/OVOL2/TAB1/COL11A1/TBX2/TGFBR1	20	-2.236067977
BP	GO:0035987	endodermal cell differentiation	19/1201	45/18670	9.73664E-12	8.85548E-09	7.58092E-09	ITGAV/COL5A2/INHBA/LAMA3/ITGA5/COL12A1/MMP14/FN1/COL8A1/HMGA2/LAMB3/COL5A1/ITGA4/COL4A2/LAMB1/MMP2/ITGB5/MMP15/COL11A1	19	-3.900067476
BP	GO:0001706	endoderm formation	19/1201	50/18670	8.91071E-11	5.92942E-08	5.07601E-08	ITGAV/COL5A2/INHBA/LAMA3/ITGA5/COL12A1/MMP14/FN1/COL8A1/HMGA2/LAMB3/COL5A1/ITGA4/COL4A2/LAMB1/MMP2/ITGB5/MMP15/COL11A1	19	-3.900067476
BP	GO:0007045	cell-substrate adherens junction assembly	19/1201	81/18670	6.55411E-07	0.000161969	0.000138657	THBS1/ACTN1/IQGAP1/CORO1C/ITGA2/MMP14/NRP1/PHLDB2/LIMS1/ROCK1/MAP4K4/RHOA/MACF1/LRP1/CAMSAP3/PTPRK/FERMT2/DUSP3/COL16A1	19	-3.900067476
BP	GO:0048041	focal adhesion assembly	19/1201	81/18670	6.55411E-07	0.000161969	0.000138657	THBS1/ACTN1/IQGAP1/CORO1C/ITGA2/MMP14/NRP1/PHLDB2/LIMS1/ROCK1/MAP4K4/RHOA/MACF1/LRP1/CAMSAP3/PTPRK/FERMT2/DUSP3/COL16A1	19	-3.900067476
BP	GO:0003158	endothelium development	19/1201	132/18670	0.000786827	0.024676531	0.02112486	HEG1/MSN/ADAMTS12/NRP1/ROCK1/XDH/STARD13/ANXA2/RAP2C/RHOA/COL18A1/ZEB1/ANXA2P2/ACVR1/NRG1/RAP1A/MYADM/ICAM1/RDX	19	-4.358898944
BP	GO:0032273	positive regulation of protein polymerization	19/1201	134/18670	0.000947197	0.027493892	0.023536721	KIRREL1/CLIP1/NIN/SNX9/PICK1/WASH3P/RHOA/SPIRE1/FCHSD1/PINK1/SPIRE2/ARPC1A/ACTR3/IQGAP2/ARPIN/ICAM1/MAP1B/SLAIN2/HIP1R	19	-1.605910137
BP	GO:0019359	nicotinamide nucleotide biosynthetic process	19/1201	147/18670	0.002830778	0.052542706	0.044980282	PRXL2C/LDHA/PGK1/APP/PGAM1/HIF1A/PTGS2/AAAS/AFMID/STAT3/NADSYN1/PSEN1/PKM/SIRT6/NAXD/PGM2L1/FBP1/PGM1/PFKP	19	-1.605910137
BP	GO:0019363	pyridine nucleotide biosynthetic process	19/1201	147/18670	0.002830778	0.052542706	0.044980282	PRXL2C/LDHA/PGK1/APP/PGAM1/HIF1A/PTGS2/AAAS/AFMID/STAT3/NADSYN1/PSEN1/PKM/SIRT6/NAXD/PGM2L1/FBP1/PGM1/PFKP	19	-1.605910137
BP	GO:0072525	pyridine-containing compound biosynthetic process	19/1201	150/18670	0.003554949	0.059443806	0.050888113	PRXL2C/LDHA/PGK1/APP/PGAM1/HIF1A/PTGS2/AAAS/AFMID/STAT3/NADSYN1/PSEN1/PKM/SIRT6/NAXD/PGM2L1/FBP1/PGM1/PFKP	19	-1.605910137
BP	GO:0045807	positive regulation of endocytosis	19/1201	153/18670	0.004426775	0.065102851	0.055732657	ITGAV/RAB31/RAB27A/AXL/ITGA2/SIRPA/PICK1/ANXA2/CD47/ANXA2P2/LRP1/PPP3CA/RAP1A/SERPINE1/DOCK2/VPS28/GREM1/PTPRC/HIP1R	19	-2.98240454
BP	GO:0001764	neuron migration	19/1201	157/18670	0.005856647	0.077572144	0.066407255	AXL/APBB2/NRP1/COL3A1/NRP2/FLNA/GATA3/PRKG1/SPOCK1/NRG1/USP9X/STAT3/CDK5/NAV1/PSEN1/PAFAH1B1/KIF20B/MAP1B/CXCL12	19	-3.441236008
BP	GO:0030833	regulation of actin filament polymerization	19/1201	162/18670	0.008153346	0.094065138	0.080526428	KIRREL1/TMOD3/SNX9/PICK1/FHOD3/WASH3P/RHOA/SPIRE1/FCHSD1/SPIRE2/ARHGAP18/ARPC1A/MYADM/ACTR3/IQGAP2/ARPIN/ICAM1/RDX/HIP1R	19	-1.605910137
BP	GO:0007033	vacuole organization	19/1201	163/18670	0.008690036	0.098181215	0.084050082	ARSB/MTM1/SRPX/RAB23/ANXA2/ATG4B/TPP1/PINK1/ANXA2P2/RALB/FEZ2/ULK3/NPRL3/LYST/PSEN1/NPRL2/CCDC115/BAG3/UBQLN1	19	-2.064741605
BP	GO:1903555	regulation of tumor necrosis factor superfamily cytokine production	19/1201	163/18670	0.008690036	0.098181215	0.084050082	THBS1/TLR2/AXL/SIRPA/APP/CD47/AGER/CYBB/AKAP12/TLR1/HAVCR2/SPON2/PSEN1/CACTIN/PTAFR/ERRFI1/PTPRC/CD274/TBC1D23	19	-3.441236008
BP	GO:1901888	regulation of cell junction assembly	18/1201	88/18670	1.02142E-05	0.001190125	0.001018832	THBS1/IQGAP1/CORO1C/MMP14/NRP1/PHLDB2/LIMS1/ROCK1/SNAI2/MAP4K4/RHOA/MACF1/LRP1/CAMSAP3/RAP1A/CAV1/DUSP3/COL16A1	18	-3.771236166
BP	GO:0006029	proteoglycan metabolic process	18/1201	94/18670	2.63557E-05	0.002179137	0.001865496	DSE/CSGALNACT2/CHSY1/VCAN/ARSB/ADAMTS12/CHST11/CHST15/EXT1/SULF1/EXT2/FOXL1/DCN/CSPG4/IDUA/COL11A1/NDST1/HS3ST3A1	18	-3.771236166
BP	GO:0006024	glycosaminoglycan biosynthetic process	18/1201	110/18670	0.000219909	0.010909494	0.0093393	DSE/CSGALNACT2/CHSY1/VCAN/PDGFRB/CHST11/CHST15/HSPG2/GPC6/EXT1/HAS2/EXT2/DCN/LUM/CLTC/CSPG4/NDST1/HS3ST3A1	18	-4.242640687
BP	GO:0043200	response to amino acid	18/1201	113/18670	0.000309931	0.013991412	0.011977641	COL5A2/PDGFC/CAPN2/COL3A1/LAMTOR4/LYN/RHOA/COL1A2/COL4A1/ZEB1/COL1A1/CPEB4/CYBB/MMP2/PDGFRA/ICAM1/CASTOR3/COL16A1	18	-3.299831646
BP	GO:0006023	aminoglycan biosynthetic process	18/1201	115/18670	0.000386386	0.0157885	0.013516075	DSE/CSGALNACT2/CHSY1/VCAN/PDGFRB/CHST11/CHST15/HSPG2/GPC6/EXT1/HAS2/EXT2/DCN/LUM/CLTC/CSPG4/NDST1/HS3ST3A1	18	-4.242640687
BP	GO:0042089	cytokine biosynthetic process	18/1201	123/18670	0.000878179	0.026495686	0.022682186	THBS1/INHBA/APP/GATA3/IGF2BP2/AGER/SIGIRR/CYBB/AKAP12/TLR1/TIA1/STAT3/PSEN1/IRF3/PTAFR/KLF4/ERRFI1/PTPRC	18	-1.885618083
BP	GO:0042107	cytokine metabolic process	18/1201	124/18670	0.000966881	0.027916778	0.023898741	THBS1/INHBA/APP/GATA3/IGF2BP2/AGER/SIGIRR/CYBB/AKAP12/TLR1/TIA1/STAT3/PSEN1/IRF3/PTAFR/KLF4/ERRFI1/PTPRC	18	-1.885618083
BP	GO:0002687	positive regulation of leukocyte migration	18/1201	128/18670	0.00140224	0.034298608	0.02936204	THBS1/ITGA2/MMP14/APP/RHOA/C3AR1/VEGFC/AGER/C5AR1/ZNF580/ITGA4/DYSF/SERPINE1/CCR1/XG/PTAFR/ICAM1/CXCL12	18	-3.299831646
BP	GO:0001837	epithelial to mesenchymal transition	18/1201	140/18670	0.003813692	0.061690541	0.052811478	WWTR1/TGFBR2/PHLDB2/HIF1A/SNAI2/LOXL2/HAS2/HMGA2/FUZ/FOXA1/ACVR1/COL1A1/TGFB3/SFRP2/OVOL2/BCL9L/GREM1/TGFBR1	18	-2.828427125
BP	GO:0001738	morphogenesis of a polarized epithelium	18/1201	141/18670	0.004116102	0.062917561	0.053861894	LAMA3/MSN/GPC6/EXOC5/PRICKLE2/RHOA/FUZ/PSMD2/CAMSAP3/PSMD1/CTHRC1/ROR2/SFRP2/WDR1/PAFAH1B1/CLTC/VANGL1/PSMA6	18	-3.299831646
BP	GO:0007034	vacuolar transport	18/1201	142/18670	0.004438017	0.065102851	0.055732657	ARSB/LAMP2/MTM1/AP4M1/IGF2R/WASH3P/PINK1/LRP1/KIF13A/LYST/USE1/NEDD4/NCOA4/M6PR/VPS28/TRAK1/AP3B1/VPS37D	18	-1.414213562
BP	GO:0033627	cell adhesion mediated by integrin	17/1201	68/18670	9.68239E-07	0.000203219	0.000173969	ITGB1/ITGAV/FBN1/PLAU/ITGA5/ITGA2/ITGB6/SNAI2/ITGBL1/LYN/ITGA4/SERPINE1/SFRP2/ITGB5/ADAM9/ICAM1/COL16A1	17	-4.123105626
BP	GO:0050818	regulation of coagulation	17/1201	84/18670	2.06978E-05	0.001908315	0.001633653	THBS1/FAP/PLAU/ANXA5/F2R/PLAUR/PRKG1/ANXA2/LYN/F3/SH2B3/ANXA2P2/CAV1/SERPINE1/PSEN1/PDGFRA/PRDX2	17	-3.638034376
BP	GO:0014812	muscle cell migration	17/1201	104/18670	0.00032975	0.014281313	0.012225816	IQGAP1/PLAU/PDGFRB/ITGA2/NRP1/LPAR1/ILK/ROCK1/POSTN/PARVA/PRKG1/HAS2/NET1/LRP1/SSH1/P2RY6/SERPINE1	17	-4.123105626
BP	GO:0042035	regulation of cytokine biosynthetic process	17/1201	114/18670	0.00097406	0.02797602	0.023949457	THBS1/INHBA/APP/GATA3/IGF2BP2/AGER/SIGIRR/CYBB/AKAP12/TLR1/TIA1/STAT3/PSEN1/PTAFR/KLF4/ERRFI1/PTPRC	17	-2.182820625
BP	GO:0021782	glial cell development	17/1201	116/18670	0.001186866	0.031290826	0.026787166	TLR2/HDAC10/LPAR1/ILK/PICK1/APP/LYN/AGER/C5AR1/NR1D1/LRP1/NRG1/ROR2/CDK5/PSEN1/EIF2B5/BACE2	17	-1.697749375
BP	GO:1901222	regulation of NIK/NF-kappaB signaling	17/1201	117/18670	0.00130726	0.033180093	0.028404513	TLR2/LIME1/SPHK1/ILK/APP/LIMS1/TRAF4/CYLD/RHOA/AGER/COPS8/HAVCR2/UACA/ZFP91/LITAF/TNFRSF10A/RC3H2	17	-2.667891875
BP	GO:0017015	regulation of transforming growth factor beta receptor signaling pathway	17/1201	120/18670	0.001732181	0.039385459	0.033716746	THBS1/CD109/FBN1/CHST11/TGFBR2/SNX6/LOX/ZEB1/TGFB3/PMEPA1/CAV1/STK11/FAM89B/BCL9L/TGFBR1/MEN1/CAV2	17	-2.667891875
BP	GO:0010811	positive regulation of cell-substrate adhesion	17/1201	121/18670	0.001897393	0.04090136	0.035014465	IQGAP1/ITGA5/NID1/NRP1/ITGA6/FN1/ILK/RSU1/COL8A1/LIMS1/ROCK1/FLNA/MAP4K4/HAS2/MYADM/HSD17B12/COL16A1	17	-4.123105626
BP	GO:1903844	regulation of cellular response to transforming growth factor beta stimulus	17/1201	122/18670	0.002075629	0.043067321	0.036868681	THBS1/CD109/FBN1/CHST11/TGFBR2/SNX6/LOX/ZEB1/TGFB3/PMEPA1/CAV1/STK11/FAM89B/BCL9L/TGFBR1/MEN1/CAV2	17	-2.667891875
BP	GO:0042177	negative regulation of protein catabolic process	17/1201	132/18670	0.004761652	0.068021814	0.058231496	SNRNP70/MTM1/TIMP3/ROCK1/FLNA/CDK5RAP3/ANXA2/ANXA2P2/NRG1/DYSF/TIMP2/NOP53/PSEN1/RIC1/STYX/MYCBP2/MAP1A	17	-2.667891875
BP	GO:0006165	nucleoside diphosphate phosphorylation	17/1201	134/18670	0.005545572	0.074847618	0.064074868	PRXL2C/LDHA/PGK1/APP/PGAM1/HIF1A/AAAS/STAT3/PSEN1/PKM/NME4/NME3/SIRT6/PGM2L1/FBP1/PGM1/PFKP	17	-1.697749375
BP	GO:0018210	peptidyl-threonine modification	17/1201	134/18670	0.005545572	0.074847618	0.064074868	TGFBR2/CAB39/CDK10/SPHK1/APP/ROCK1/ACVR1/GALNT2/SPRED1/CSNK1A1/CDK5/MAP2K1/CDC42BPB/HIPK3/DYRK1B/AXIN1/TGFBR1	17	-2.182820625
BP	GO:0046939	nucleotide phosphorylation	17/1201	136/18670	0.006431452	0.081457977	0.069733804	PRXL2C/LDHA/PGK1/APP/PGAM1/HIF1A/AAAS/STAT3/PSEN1/PKM/NME4/NME3/SIRT6/PGM2L1/FBP1/PGM1/PFKP	17	-1.697749375
BP	GO:0002831	regulation of response to biotic stimulus	17/1201	139/18670	0.007971816	0.092953419	0.079574718	IL2RA/CGAS/TKFC/TARBP2/STAT1/FGL2/SIGIRR/HAVCR2/NOP53/OPTN/CACTIN/MUL1/SEC14L1/CD274/DDX60/PRDX2/PVR	17	-1.212678125
BP	GO:1903391	regulation of adherens junction organization	16/1201	67/18670	3.85208E-06	0.000525521	0.000449883	THBS1/IQGAP1/CORO1C/MMP14/NRP1/PHLDB2/LIMS1/ROCK1/MAP4K4/RHOA/MACF1/LRP1/CAMSAP3/DUSP3/RDX/COL16A1	16	-3.5
BP	GO:0030193	regulation of blood coagulation	16/1201	79/18670	3.56099E-05	0.002753882	0.002357518	THBS1/FAP/PLAU/ANXA5/F2R/PLAUR/PRKG1/ANXA2/LYN/F3/SH2B3/ANXA2P2/CAV1/SERPINE1/PDGFRA/PRDX2	16	-3.5
BP	GO:1900046	regulation of hemostasis	16/1201	80/18670	4.18886E-05	0.003085396	0.002641318	THBS1/FAP/PLAU/ANXA5/F2R/PLAUR/PRKG1/ANXA2/LYN/F3/SH2B3/ANXA2P2/CAV1/SERPINE1/PDGFRA/PRDX2	16	-3.5
BP	GO:0050772	positive regulation of axonogenesis	16/1201	85/18670	9.02561E-05	0.005472529	0.004684873	PLXNC1/NRP1/FN1/NIN/ZEB2/ILK/RHOA/MACF1/LRP1/PLXNB1/PAFAH1B1/STK11/MAP2K1/TRAK1/MAP1B/CXCL12	16	-2.5
BP	GO:0007041	lysosomal transport	16/1201	106/18670	0.001188896	0.031290826	0.026787166	ARSB/LAMP2/MTM1/AP4M1/IGF2R/WASH3P/PINK1/LRP1/KIF13A/LYST/USE1/NEDD4/NCOA4/M6PR/TRAK1/AP3B1	16	-2
BP	GO:0045446	endothelial cell differentiation	16/1201	114/18670	0.0025704	0.050669937	0.043377059	HEG1/MSN/NRP1/ROCK1/XDH/ANXA2/RAP2C/COL18A1/ZEB1/ANXA2P2/ACVR1/NRG1/RAP1A/MYADM/ICAM1/RDX	16	-4
BP	GO:0018107	peptidyl-threonine phosphorylation	16/1201	126/18670	0.006936807	0.085642882	0.07331638	TGFBR2/CAB39/CDK10/SPHK1/APP/ROCK1/ACVR1/SPRED1/CSNK1A1/CDK5/MAP2K1/CDC42BPB/HIPK3/DYRK1B/AXIN1/TGFBR1	16	-2
BP	GO:0090101	negative regulation of transmembrane receptor protein serine/threonine kinase signaling pathway	16/1201	126/18670	0.006936807	0.085642882	0.07331638	CD109/FBN1/CHST11/TGFBR2/SNX6/ACVR1/TGFB3/PMEPA1/CAV1/SFRP2/FAM89B/BCL9L/GREM1/TGFBR1/FST/CAV2	16	-3.5
BP	GO:0003206	cardiac chamber morphogenesis	16/1201	129/18670	0.008657723	0.098181215	0.084050082	HEG1/NRP1/TGFBR2/SAV1/NRP2/NOTCH2/HIF1A/GATA3/PARVA/ACVR1/NRG1/SFRP2/OVOL2/COL11A1/TBX2/TGFBR1	16	-2.5
BP	GO:0051893	regulation of focal adhesion assembly	15/1201	60/18670	4.18139E-06	0.000543282	0.000465088	THBS1/IQGAP1/CORO1C/MMP14/NRP1/PHLDB2/LIMS1/ROCK1/MAP4K4/RHOA/MACF1/LRP1/CAMSAP3/DUSP3/COL16A1	15	-3.356585567
BP	GO:0090109	regulation of cell-substrate junction assembly	15/1201	60/18670	4.18139E-06	0.000543282	0.000465088	THBS1/IQGAP1/CORO1C/MMP14/NRP1/PHLDB2/LIMS1/ROCK1/MAP4K4/RHOA/MACF1/LRP1/CAMSAP3/DUSP3/COL16A1	15	-3.356585567
BP	GO:0071230	cellular response to amino acid stimulus	15/1201	68/18670	2.14584E-05	0.001908315	0.001633653	COL5A2/PDGFC/CAPN2/COL3A1/LAMTOR4/COL1A2/COL4A1/ZEB1/COL1A1/CPEB4/CYBB/MMP2/PDGFRA/CASTOR3/COL16A1	15	-2.840187787
BP	GO:0022617	extracellular matrix disassembly	15/1201	80/18670	0.000155294	0.008260953	0.007071961	FAP/MMP14/CAPN2/DDR2/ETS1/CD44/LCP1/LRP1/TIMP2/SH3PXD2B/BMP1/MMP2/ADAMTS4/LAMC1/MMP15	15	-3.356585567
BP	GO:0014909	smooth muscle cell migration	15/1201	91/18670	0.000661409	0.022044292	0.018871477	IQGAP1/PLAU/PDGFRB/ITGA2/NRP1/LPAR1/ILK/POSTN/PARVA/PRKG1/HAS2/LRP1/SSH1/P2RY6/SERPINE1	15	-3.872983346
BP	GO:0006903	vesicle targeting	15/1201	93/18670	0.000835512	0.025614533	0.021927856	SEC23A/ARFGAP3/CNIH1/SEC24D/MCFD2/TRAPPC6A/SEC31A/SEC24A/TRAPPC2L/STARD3NL/FAM91A1/PSEN1/LMAN1/TBC1D23/TGFA	15	-2.840187787
BP	GO:0032092	positive regulation of protein binding	15/1201	93/18670	0.000835512	0.025614533	0.021927856	NRP1/APP/TRAF4/ANXA2/ANXA2P2/LRP1/RALB/RFNG/CAV1/CTHRC1/CDK5/PSEN1/SPON1/HIP1R/MEN1	15	-1.290994449
BP	GO:0033108	mitochondrial respiratory chain complex assembly	15/1201	96/18670	0.001168552	0.031258761	0.026759716	NDUFA7/NDUFA5/NDUFA3/UQCR10/BCS1L/NDUFB10/SDHAF3/NDUFB2/UQCC1/COA3/NDUFA2/COA4/PET100/NDUFS7/NDUFB8	15	3.872983346
BP	GO:0006900	vesicle budding from membrane	15/1201	102/18670	0.002174901	0.044607732	0.038187382	SEC23A/ARFGAP3/CNIH1/PICALM/SEC24D/MCFD2/ANXA2/TRAPPC6A/SEC31A/ANXA2P2/SEC24A/TRAPPC2L/LMAN1/AP3B1/TGFA	15	-2.840187787
BP	GO:2001237	negative regulation of extrinsic apoptotic signaling pathway	15/1201	104/18670	0.002639222	0.050712086	0.043413142	THBS1/ITGAV/NRP1/ITGA6/ITPRIP/SNAI2/MCL1/ACVR1/FAS/SERPINE1/SFRP2/TNFRSF10A/ICAM1/TGFBR1/PRDX2	15	-3.356585567
BP	GO:0007009	plasma membrane organization	15/1201	105/18670	0.002900409	0.053652653	0.045930475	MYH9/SNX9/ASAP1/EHD2/COL5A1/DYSF/CAV1/STX2/PLSCR4/ARV1/ANO9/TLCD1/PTPRC/UGCG/CAV2	15	-2.323790008
BP	GO:0003279	cardiac septum development	15/1201	112/18670	0.005386616	0.074847618	0.064074868	HEG1/PRDM1/NRP1/TGFBR2/LUZP1/SAV1/NRP2/NOTCH2/GATA3/PARVA/ACVR1/NPRL3/TAB1/TBX2/TGFBR1	15	-1.807392228
BP	GO:1903510	mucopolysaccharide metabolic process	15/1201	112/18670	0.005386616	0.074847618	0.064074868	DSE/CSGALNACT2/CHSY1/VCAN/ARSB/CHST11/CHST15/HAS2/CD44/DCN/LUM/CLTC/CSPG4/IDUA/NDST1	15	-3.356585567
BP	GO:0005976	polysaccharide metabolic process	15/1201	114/18670	0.006349169	0.081331966	0.06962593	CSGALNACT2/GBE1/PYGL/EXT1/PHKG2/HAS2/EXT2/NR1D1/IL6ST/UGP2/CLTC/AOAH/PGM2L1/NDST1/PGM1	15	-3.356585567
BP	GO:0060349	bone morphogenesis	15/1201	114/18670	0.006349169	0.081331966	0.06962593	CHSY1/COL12A1/MMP14/TGFBR2/COL6A3/RAB23/HAS2/ANXA2/ANXA2P2/MATN3/COL1A1/TGFB3/SFRP2/SCX/COL6A2	15	-3.356585567
BP	GO:0006096	glycolytic process	15/1201	115/18670	0.006879757	0.085518984	0.073210315	PRXL2C/LDHA/PGK1/APP/PGAM1/HIF1A/AAAS/STAT3/PSEN1/PKM/SIRT6/PGM2L1/FBP1/PGM1/PFKP	15	-2.323790008
BP	GO:0006757	ATP generation from ADP	15/1201	116/18670	0.007445276	0.089421337	0.076551005	PRXL2C/LDHA/PGK1/APP/PGAM1/HIF1A/AAAS/STAT3/PSEN1/PKM/SIRT6/PGM2L1/FBP1/PGM1/PFKP	15	-2.323790008
BP	GO:0010508	positive regulation of autophagy	15/1201	117/18670	0.008047305	0.093434353	0.079986431	GNAI3/HIF1A/ROCK1/TRIM22/DCN/PINK1/MTDH/RALB/SPTLC1/STK11/OPTN/ATP5IF1/NPRL2/MUL1/BAG3	15	-2.323790008
BP	GO:0030865	cortical cytoskeleton organization	14/1201	48/18670	1.17475E-06	0.000221055	0.000189239	TLN1/ROCK1/WIPF1/LLGL2/EPB41L2/EHD2/ANLN/CDK5/FMNL3/WDR1/PAFAH1B1/CAVIN3/EPB41L1/FMNL2	14	-2.138089935
BP	GO:0061045	negative regulation of wound healing	14/1201	76/18670	0.000308865	0.013991412	0.011977641	THBS1/FAP/CD109/PLAU/ANXA5/PLAUR/PHLDB2/PRKG1/ANXA2/AGER/SH2B3/ANXA2P2/SERPINE1/PDGFRA	14	-3.207134903
BP	GO:0032642	regulation of chemokine production	14/1201	82/18670	0.000689552	0.022134623	0.018948807	TLR2/SIRPA/APP/HIF1A/POSTN/SNAI2/AGER/LRP1/SIGIRR/HAVCR2/KLF4/MUL1/CSF1R/DDX3X	14	-2.672612419
BP	GO:0014910	regulation of smooth muscle cell migration	14/1201	84/18670	0.000883054	0.026495686	0.022682186	IQGAP1/PLAU/PDGFRB/ITGA2/NRP1/LPAR1/ILK/POSTN/PRKG1/HAS2/LRP1/SSH1/P2RY6/SERPINE1	14	-3.741657387
BP	GO:0061097	regulation of protein tyrosine kinase activity	14/1201	88/18670	0.001409031	0.034298608	0.02936204	PRNP/SNX6/APP/RAP2C/AFAP1L2/UNC119/NRG1/CAV1/PSEN1/SRCIN1/CSF1R/ERRFI1/PTPRC/TGFA	14	-2.672612419
BP	GO:0032602	chemokine production	14/1201	89/18670	0.00157514	0.037699722	0.032273635	TLR2/SIRPA/APP/HIF1A/POSTN/SNAI2/AGER/LRP1/SIGIRR/HAVCR2/KLF4/MUL1/CSF1R/DDX3X	14	-2.672612419
BP	GO:0010717	regulation of epithelial to mesenchymal transition	14/1201	90/18670	0.001757235	0.039461849	0.033782141	WWTR1/TGFBR2/PHLDB2/LOXL2/FUZ/FOXA1/ACVR1/COL1A1/TGFB3/SFRP2/OVOL2/BCL9L/GREM1/TGFBR1	14	-2.138089935
BP	GO:1903035	negative regulation of response to wounding	14/1201	90/18670	0.001757235	0.039461849	0.033782141	THBS1/FAP/CD109/PLAU/ANXA5/PLAUR/PHLDB2/PRKG1/ANXA2/AGER/SH2B3/ANXA2P2/SERPINE1/PDGFRA	14	-3.207134903
BP	GO:0043473	pigmentation	14/1201	98/18670	0.003939196	0.061880787	0.052974341	MYO5A/RAB27A/HPS5/ZEB2/SPARC/CDH3/SNAI2/TRAPPC6A/KIF13A/LYST/RAB17/VANGL1/ARCN1/AP3B1	14	-2.672612419
BP	GO:0050764	regulation of phagocytosis	14/1201	98/18670	0.003939196	0.061880787	0.052974341	ITGAV/TLR2/RAB31/RAB27A/ITGA2/SIRPA/SPHK1/CD47/LRP1/RAP1A/DYSF/DOCK2/CD300A/PTPRC	14	-3.741657387
BP	GO:0030838	positive regulation of actin filament polymerization	14/1201	99/18670	0.004323343	0.064284699	0.055032261	KIRREL1/SNX9/PICK1/WASH3P/RHOA/SPIRE1/FCHSD1/SPIRE2/ARPC1A/ACTR3/IQGAP2/ARPIN/ICAM1/HIP1R	14	-0.534522484
BP	GO:0031532	actin cytoskeleton reorganization	14/1201	101/18670	0.005182686	0.072891538	0.062400325	ABL2/MYH9/NRP1/NOTCH2/FLNA/PARVA/ANTXR1/RHOA/PLEK2/CDK5/PDGFRA/CDC42BPB/CSF1R/FGF7	14	-3.207134903
BP	GO:0044264	cellular polysaccharide metabolic process	14/1201	103/18670	0.006174545	0.079656011	0.068191194	CSGALNACT2/GBE1/PYGL/EXT1/PHKG2/HAS2/EXT2/NR1D1/IL6ST/UGP2/AOAH/PGM2L1/NDST1/PGM1	14	-3.207134903
BP	GO:0010812	negative regulation of cell-substrate adhesion	13/1201	68/18670	0.000343859	0.014659672	0.012549718	THBS1/CORO1C/MMP14/PHLDB2/POSTN/MAP4K4/RHOA/SPOCK1/LRP1/COL1A1/SERPINE1/GBP1/MEN1	13	-3.050851079
BP	GO:0030166	proteoglycan biosynthetic process	13/1201	69/18670	0.000399114	0.016133073	0.013811055	DSE/CSGALNACT2/CHSY1/VCAN/CHST11/CHST15/EXT1/EXT2/FOXL1/DCN/CSPG4/NDST1/HS3ST3A1	13	-3.605551275
BP	GO:0019674	NAD metabolic process	13/1201	76/18670	0.00103892	0.028925442	0.024762229	LDHA/PGK1/PGAM1/PTGS2/AFMID/NT5E/NADSYN1/PKM/NAXD/MDH2/PGM2L1/CD38/PFKP	13	-1.386750491
BP	GO:1901224	positive regulation of NIK/NF-kappaB signaling	13/1201	77/18670	0.001177738	0.031290826	0.026787166	TLR2/SPHK1/ILK/APP/LIMS1/TRAF4/RHOA/AGER/COPS8/HAVCR2/ZFP91/TNFRSF10A/RC3H2	13	-2.496150883
BP	GO:0048864	stem cell development	13/1201	85/18670	0.002944977	0.053718779	0.045987084	EDNRA/CORO1C/NRP1/FN1/ZEB2/NRP2/HIF1A/SNAI2/ACVR1/NRG1/OVOL2/PTPRC/MSI2	13	-2.496150883
BP	GO:0009060	aerobic respiration	13/1201	87/18670	0.00362338	0.059443806	0.050888113	HIF1A/UQCR10/COX5B/COX6A1/COX7C/NOP53/COX4I1/COX6B1/MDH2/UQCRH/NDUFS7/MTFR1L/NDUFA4	13	3.050851079
BP	GO:0071674	mononuclear cell migration	13/1201	90/18670	0.004873311	0.068895485	0.05897942	THBS1/SIRPA/LYN/CD47/C3AR1/AGER/C5AR1/SERPINE1/CCR1/DUSP1/CCL18/GREM1/CXCL12	13	-3.050851079
BP	GO:0019319	hexose biosynthetic process	13/1201	92/18670	0.005883626	0.077740793	0.066551631	KAT2A/CHST15/PGK1/PGAM1/NR1D1/MST1/SDHAF3/SLC25A10/MDH2/SLC25A1/FBP1/PGM1/SLC37A4	13	0.832050294
BP	GO:0042116	macrophage activation	13/1201	95/18670	0.007705005	0.090227921	0.077241498	THBS1/TLR2/PJA2/SPHK1/APP/CD93/AGER/C5AR1/NR1D1/TLR1/DYSF/HAVCR2/PTPRC	13	-3.050851079
BP	GO:0002474	antigen processing and presentation of peptide antigen via MHC class I	13/1201	96/18670	0.008402153	0.095689003	0.081916571	SEC23A/ITGAV/NCF2/SEC24D/VAMP3/PSMD2/SEC31A/ERAP1/PSMD1/CYBB/SEC24A/ITGB5/PSMA6	13	-3.605551275
BP	GO:0048010	vascular endothelial growth factor receptor signaling pathway	13/1201	96/18670	0.008402153	0.095689003	0.081916571	ITGAV/ITGA5/AXL/NRP1/NRP2/NCF2/SULF1/HIF1A/ROCK1/RHOA/VEGFC/CYBB/NEDD4	13	-3.605551275
BP	GO:0006509	membrane protein ectodomain proteolysis	12/1201	42/18670	8.63645E-06	0.001071116	0.000916951	ADAM19/MYH9/SNX9/TIMP3/ROCK1/SPPL2B/ERAP1/TIMP2/BACE1/PSEN1/ADAM9/BACE2	12	-2.886751346
BP	GO:0030866	cortical actin cytoskeleton organization	12/1201	43/18670	1.12827E-05	0.001256525	0.001075674	TLN1/ROCK1/WIPF1/LLGL2/EPB41L2/EHD2/ANLN/CDK5/FMNL3/CAVIN3/EPB41L1/FMNL2	12	-1.732050808
BP	GO:0033619	membrane protein proteolysis	12/1201	59/18670	0.000316827	0.013991412	0.011977641	ADAM19/MYH9/SNX9/TIMP3/ROCK1/SPPL2B/ERAP1/TIMP2/BACE1/PSEN1/ADAM9/BACE2	12	-2.886751346
BP	GO:0034113	heterotypic cell-cell adhesion	12/1201	61/18670	0.000437767	0.017310823	0.014819292	ITGB1/ITGAV/ITGA5/SIRPA/PARVA/CD47/CD44/AGER/ITGA4/MYADM/KLF4/PTPRC	12	-2.886751346
BP	GO:0000271	polysaccharide biosynthetic process	12/1201	78/18670	0.003994639	0.062104685	0.053166014	CSGALNACT2/GBE1/EXT1/PHKG2/HAS2/EXT2/NR1D1/UGP2/CLTC/PGM2L1/NDST1/PGM1	12	-2.886751346
BP	GO:0043407	negative regulation of MAP kinase activity	12/1201	78/18670	0.003994639	0.062104685	0.053166014	AIDA/CDK5RAP3/LYN/DUSP7/SH2B3/SPRED1/CAV1/DUSP3/SFRP2/DUSP1/HIPK3/CD300A	12	-2.886751346
BP	GO:0030512	negative regulation of transforming growth factor beta receptor signaling pathway	12/1201	81/18670	0.00545347	0.074847618	0.064074868	CD109/FBN1/CHST11/TGFBR2/SNX6/TGFB3/PMEPA1/CAV1/FAM89B/BCL9L/TGFBR1/CAV2	12	-2.886751346
BP	GO:0034109	homotypic cell-cell adhesion	12/1201	81/18670	0.00545347	0.074847618	0.064074868	MYH9/TLN1/ILK/VCL/FLNA/PRKG1/LYN/SH2B3/ACTB/XG/PDGFRA/RDX	12	-3.464101615
BP	GO:0048708	astrocyte differentiation	12/1201	81/18670	0.00545347	0.074847618	0.064074868	APP/AGER/C5AR1/NR1D1/LRP1/IL6ST/ROR2/STAT3/PSEN1/MAP2K1/EIF2B5/BACE2	12	-2.309401077
BP	GO:0048145	regulation of fibroblast proliferation	12/1201	83/18670	0.006641105	0.082930232	0.070994159	PDGFRB/FN1/PDGFC/DDR2/SPHK1/MED25/ANXA2/ANXA2P2/SIRT6/PDGFRA/PRKDC/CD300A	12	-2.309401077
BP	GO:1903845	negative regulation of cellular response to transforming growth factor beta stimulus	12/1201	83/18670	0.006641105	0.082930232	0.070994159	CD109/FBN1/CHST11/TGFBR2/SNX6/TGFB3/PMEPA1/CAV1/FAM89B/BCL9L/TGFBR1/CAV2	12	-2.886751346
BP	GO:0048144	fibroblast proliferation	12/1201	84/18670	0.007306812	0.089002839	0.076192741	PDGFRB/FN1/PDGFC/DDR2/SPHK1/MED25/ANXA2/ANXA2P2/SIRT6/PDGFRA/PRKDC/CD300A	12	-2.309401077
BP	GO:0072384	organelle transport along microtubule	12/1201	85/18670	0.008023826	0.093360377	0.079923103	ARHGAP21/RHOT2/HIF1A/BICDL2/KIF13A/ACTR10/DYNC1H1/PAFAH1B1/PEX14/TRAK1/AP3B1/MAP1B	12	-1.154700538
BP	GO:0032760	positive regulation of tumor necrosis factor production	12/1201	86/18670	0.008794732	0.098750727	0.084537625	THBS1/TLR2/APP/AGER/CYBB/AKAP12/TLR1/HAVCR2/SPON2/PSEN1/PTAFR/PTPRC	12	-2.886751346
BP	GO:0034637	cellular carbohydrate biosynthetic process	12/1201	86/18670	0.008794732	0.098750727	0.084537625	CSGALNACT2/GBE1/EXT1/PHKG2/HAS2/EXT2/NR1D1/UGP2/PGM2L1/FBP1/NDST1/PGM1	12	-2.309401077
BP	GO:0051646	mitochondrion localization	11/1201	46/18670	0.000123054	0.007220503	0.006181263	KAT2A/MTM1/MEF2A/RHOT2/HIF1A/ACTR10/TRAK1/BRAT1/MUL1/PLIN5/MAP1B	11	-0.301511345
BP	GO:0032873	negative regulation of stress-activated MAPK cascade	11/1201	50/18670	0.000271894	0.012901955	0.011044989	AIDA/SIRPA/CYLD/PINK1/DUSP3/SFRP2/PAFAH1B1/DUSP1/HIPK3/PER1/MEN1	11	-2.713602101
BP	GO:0070303	negative regulation of stress-activated protein kinase signaling cascade	11/1201	50/18670	0.000271894	0.012901955	0.011044989	AIDA/SIRPA/CYLD/PINK1/DUSP3/SFRP2/PAFAH1B1/DUSP1/HIPK3/PER1/MEN1	11	-2.713602101
BP	GO:0030195	negative regulation of blood coagulation	11/1201	53/18670	0.000464701	0.017971258	0.015384671	THBS1/FAP/PLAU/ANXA5/PLAUR/PRKG1/ANXA2/SH2B3/ANXA2P2/SERPINE1/PDGFRA	11	-3.31662479
BP	GO:0050732	negative regulation of peptidyl-tyrosine phosphorylation	11/1201	53/18670	0.000464701	0.017971258	0.015384671	SNX6/SH2B3/CAV1/SAMSN1/SFRP2/SOCS3/PSEN1/SRCIN1/CD300A/ERRFI1/PTPRC	11	-2.713602101
BP	GO:1900047	negative regulation of hemostasis	11/1201	54/18670	0.000550134	0.020284322	0.017364818	THBS1/FAP/PLAU/ANXA5/PLAUR/PRKG1/ANXA2/SH2B3/ANXA2P2/SERPINE1/PDGFRA	11	-3.31662479
BP	GO:1904645	response to amyloid-beta	11/1201	54/18670	0.000550134	0.020284322	0.017364818	PRNP/SNX6/APP/AGER/LRP1/ITGA4/CDK5/BACE1/PSEN1/MMP2/ICAM1	11	-2.110579412
BP	GO:0006120	mitochondrial electron transport, NADH to ubiquinone	11/1201	55/18670	0.000648281	0.022044292	0.018871477	NDUFA7/NDUFA5/NDUFA3/COQ9/PINK1/NDUFB10/NDUFB2/NDUFA2/NDUFS7/NDUFA4/NDUFB8	11	2.713602101
BP	GO:0050819	negative regulation of coagulation	11/1201	57/18670	0.00088853	0.026495686	0.022682186	THBS1/FAP/PLAU/ANXA5/PLAUR/PRKG1/ANXA2/SH2B3/ANXA2P2/SERPINE1/PDGFRA	11	-3.31662479
BP	GO:0072665	protein localization to vacuole	11/1201	65/18670	0.002694152	0.051128736	0.043769823	LAMP2/AP4M1/WASH3P/LAMTOR4/NEDD4/NCOA4/M6PR/GBP1/VPS28/AP3B1/VPS37D	11	-0.301511345
BP	GO:0008088	axo-dendritic transport	11/1201	69/18670	0.004344157	0.064418652	0.055146934	APP/HIF1A/SPG7/ACTR10/DYNC1H1/PAFAH1B1/MAPK8IP3/TRAK1/AP3B1/FLOT2/MAP1A	11	-0.904534034
BP	GO:0006901	vesicle coating	11/1201	70/18670	0.00486167	0.068895485	0.05897942	SEC23A/ARFGAP3/CNIH1/SEC24D/MCFD2/TRAPPC6A/SEC31A/SEC24A/TRAPPC2L/LMAN1/TGFA	11	-2.110579412
BP	GO:0033692	cellular polysaccharide biosynthetic process	11/1201	71/18670	0.005426807	0.074847618	0.064074868	CSGALNACT2/GBE1/EXT1/PHKG2/HAS2/EXT2/NR1D1/UGP2/PGM2L1/NDST1/PGM1	11	-2.713602101
BP	GO:0060193	positive regulation of lipase activity	11/1201	72/18670	0.006042503	0.079074196	0.067693118	EDNRA/ABL2/PDGFRB/LPAR1/RHOA/C5AR1/P2RY6/LPAR2/PDGFRA/PTAFR/PLIN5	11	-2.110579412
BP	GO:0048199	vesicle targeting, to, from or within Golgi	11/1201	74/18670	0.007437616	0.089421337	0.076551005	SEC23A/ARFGAP3/CNIH1/SEC24D/MCFD2/TRAPPC6A/SEC31A/SEC24A/TRAPPC2L/LMAN1/TGFA	11	-2.110579412
BP	GO:0150076	neuroinflammatory response	11/1201	75/18670	0.008223186	0.094670726	0.081044855	TLR2/SPHK1/APP/AGER/C5AR1/NR1D1/LRP1/PTGS2/PSEN1/BACE2/PTPRC	11	-2.713602101
BP	GO:0046329	negative regulation of JNK cascade	10/1201	38/18670	0.000105091	0.006302	0.005394959	AIDA/SIRPA/CYLD/PINK1/DUSP3/SFRP2/PAFAH1B1/HIPK3/PER1/MEN1	10	-2.529822128
BP	GO:0030204	chondroitin sulfate metabolic process	10/1201	39/18670	0.000133251	0.007574473	0.006484286	DSE/CSGALNACT2/CHSY1/VCAN/ARSB/CHST11/CHST15/DCN/CSPG4/IDUA	10	-2.529822128
BP	GO:1904646	cellular response to amyloid-beta	10/1201	43/18670	0.000317686	0.013991412	0.011977641	PRNP/SNX6/APP/AGER/LRP1/ITGA4/CDK5/BACE1/PSEN1/ICAM1	10	-1.897366596
BP	GO:0050654	chondroitin sulfate proteoglycan metabolic process	10/1201	44/18670	0.000387696	0.0157885	0.013516075	DSE/CSGALNACT2/CHSY1/VCAN/ARSB/CHST11/CHST15/DCN/CSPG4/IDUA	10	-2.529822128
BP	GO:0071675	regulation of mononuclear cell migration	10/1201	46/18670	0.000566478	0.020742652	0.017757181	THBS1/LYN/C3AR1/AGER/C5AR1/SERPINE1/CCR1/DUSP1/GREM1/CXCL12	10	-2.529822128
BP	GO:0002832	negative regulation of response to biotic stimulus	10/1201	47/18670	0.000678659	0.022044292	0.018871477	IL2RA/TKFC/TARBP2/FGL2/SIGIRR/HAVCR2/CACTIN/MUL1/SEC14L1/PRDX2	10	0
BP	GO:0014911	positive regulation of smooth muscle cell migration	10/1201	47/18670	0.000678659	0.022044292	0.018871477	IQGAP1/PDGFRB/ITGA2/NRP1/LPAR1/POSTN/HAS2/LRP1/SSH1/P2RY6	10	-3.16227766
BP	GO:0030574	collagen catabolic process	10/1201	47/18670	0.000678659	0.022044292	0.018871477	FAP/ITGB1/MMP14/ADAMTS2/COL15A1/ADAMTS14/CTSB/MMP2/MRC2/MMP15	10	-2.529822128
BP	GO:0002063	chondrocyte development	10/1201	48/18670	0.000808535	0.025212423	0.021583622	CHSY1/CHST11/COL12A1/TGFBR2/COL6A3/SULF1/MATN3/SFRP2/COL11A1/COL6A2	10	-3.16227766
BP	GO:0048146	positive regulation of fibroblast proliferation	10/1201	51/18670	0.001325569	0.033489032	0.028668986	PDGFRB/FN1/PDGFC/DDR2/SPHK1/ANXA2/ANXA2P2/SIRT6/PDGFRA/PRKDC	10	-2.529822128
BP	GO:0032964	collagen biosynthetic process	10/1201	53/18670	0.001800137	0.039932308	0.034184888	F2R/PDGFRB/ITGA2/TRAM2/COL1A1/COL5A1/TGFB3/RAP1A/ERRFI1/SCX	10	-2.529822128
BP	GO:0044273	sulfur compound catabolic process	10/1201	55/18670	0.002403328	0.048573934	0.041582732	VCAN/ARSB/MPST/DCN/TXN2/LUM/CSPG4/IDUA/TST/CSAD	10	0
BP	GO:0048008	platelet-derived growth factor receptor signaling pathway	10/1201	57/18670	0.00315873	0.055603843	0.047600832	IQGAP1/PDGFRB/NRP1/PDGFC/LOX/F3/LRP1/MYO1E/PDGFRA/HIP1R	10	-2.529822128
BP	GO:0061900	glial cell activation	10/1201	58/18670	0.003601425	0.059443806	0.050888113	TLR2/SPHK1/APP/AGER/C5AR1/NR1D1/LRP1/PSEN1/BACE2/PTPRC	10	-2.529822128
BP	GO:0021885	forebrain cell migration	10/1201	59/18670	0.0040919	0.062727788	0.053699435	AXL/NRP1/NRP2/RHOA/NRG1/LAMB1/CDK5/PSEN1/PAFAH1B1/CXCL12	10	-2.529822128
BP	GO:0046847	filopodium assembly	10/1201	59/18670	0.0040919	0.062727788	0.053699435	NRP1/ITGA6/FGD6/DOCK11/MYO10/TGFB3/DPYSL3/RAB17/TGFBR1/ZMYND8	10	-1.897366596
BP	GO:0070527	platelet aggregation	10/1201	59/18670	0.0040919	0.062727788	0.053699435	MYH9/TLN1/ILK/VCL/FLNA/PRKG1/LYN/SH2B3/ACTB/PDGFRA	10	-3.16227766
BP	GO:0045123	cellular extravasation	10/1201	61/18670	0.005230156	0.073181947	0.062648936	ITGB1/SIRPA/ROCK1/CD47/AGER/ITGA4/XG/PTAFR/ICAM1/CXCL12	10	-2.529822128
BP	GO:0042982	amyloid precursor protein metabolic process	10/1201	63/18670	0.006602325	0.082825028	0.070904097	PRNP/PICALM/APP/ROCK1/LYN/AGER/PSEN1/SPON1/BACE2/FLOT2	10	-1.897366596
BP	GO:0010837	regulation of keratinocyte proliferation	9/1201	33/18670	0.00017256	0.00888361	0.007605	CD109/NOTCH2/CDH3/SNAI2/KLF9/HAS2/PTPRK/OVOL2/FGF7	9	-2.333333333
BP	GO:0044091	membrane biogenesis	9/1201	41/18670	0.000984695	0.028004834	0.023974123	SERINC1/ANXA2/ANXA2P2/CAV1/STX2/TLCD1/UGCG/FLOT2/CAV2	9	-1.666666667
BP	GO:0010863	positive regulation of phospholipase C activity	9/1201	43/18670	0.001411719	0.034298608	0.02936204	EDNRA/ABL2/PDGFRB/LPAR1/C5AR1/P2RY6/LPAR2/PDGFRA/PTAFR	9	-2.333333333
BP	GO:0043616	keratinocyte proliferation	9/1201	43/18670	0.001411719	0.034298608	0.02936204	CD109/NOTCH2/CDH3/SNAI2/KLF9/HAS2/PTPRK/OVOL2/FGF7	9	-2.333333333
BP	GO:0003416	endochondral bone growth	9/1201	44/18670	0.001675039	0.038568302	0.033017202	COL12A1/TGFBR2/COL6A3/DDR2/EVC/ANXA2/ANXA2P2/MATN3/COL6A2	9	-3
BP	GO:0014002	astrocyte development	9/1201	44/18670	0.001675039	0.038568302	0.033017202	APP/AGER/C5AR1/NR1D1/LRP1/ROR2/PSEN1/EIF2B5/BACE2	9	-1.666666667
BP	GO:0042987	amyloid precursor protein catabolic process	9/1201	44/18670	0.001675039	0.038568302	0.033017202	PRNP/PICALM/APP/ROCK1/LYN/AGER/PSEN1/SPON1/FLOT2	9	-1.666666667
BP	GO:0061756	leukocyte adhesion to vascular endothelial cell	9/1201	44/18670	0.001675039	0.038568302	0.033017202	ITGB1/ROCK1/ETS1/RHOA/ITGA4/PTAFR/KLF4/ICAM1/CXCL12	9	-3
BP	GO:1900274	regulation of phospholipase C activity	9/1201	45/18670	0.001976278	0.041963231	0.035923501	EDNRA/ABL2/PDGFRB/LPAR1/C5AR1/P2RY6/LPAR2/PDGFRA/PTAFR	9	-2.333333333
BP	GO:0031952	regulation of protein autophosphorylation	9/1201	47/18670	0.002707752	0.051128736	0.043769823	IQGAP1/PDGFC/RAP2C/VEGFC/CAV1/PPP2R5E/GREM1/ERRFI1/PTPRC	9	-3
BP	GO:0061383	trabecula morphogenesis	9/1201	47/18670	0.002707752	0.051128736	0.043769823	HEG1/RHOA/COL1A1/NRG1/PLXNB1/OVOL2/MMP2/GREM1/TGFBR1	9	-1.666666667
BP	GO:0098868	bone growth	9/1201	47/18670	0.002707752	0.051128736	0.043769823	COL12A1/TGFBR2/COL6A3/DDR2/EVC/ANXA2/ANXA2P2/MATN3/COL6A2	9	-3
BP	GO:1900744	regulation of p38MAPK cascade	9/1201	47/18670	0.002707752	0.051128736	0.043769823	PJA2/SPHK1/XDH/CYLD/AGER/RELL1/MAP3K3/DUSP1/PER1	9	-2.333333333
BP	GO:0072666	establishment of protein localization to vacuole	9/1201	48/18670	0.003146033	0.055603843	0.047600832	LAMP2/AP4M1/WASH3P/NEDD4/NCOA4/M6PR/VPS28/AP3B1/VPS37D	9	-0.333333333
BP	GO:0010712	regulation of collagen metabolic process	9/1201	49/18670	0.003638305	0.059443806	0.050888113	FAP/ITGB1/F2R/PDGFRB/ITGA2/TGFB3/RAP1A/ERRFI1/SCX	9	-2.333333333
BP	GO:0045010	actin nucleation	9/1201	49/18670	0.003638305	0.059443806	0.050888113	PICK1/WASH3P/SPIRE1/SPIRE2/ARPC1A/ACTR3/IQGAP2/ARPIN/HIP1R	9	0.333333333
BP	GO:0033059	cellular pigmentation	9/1201	50/18670	0.004188969	0.063674664	0.054510027	MYO5A/RAB27A/ZEB2/CDH3/TRAPPC6A/KIF13A/LYST/RAB17/AP3B1	9	-1.666666667
BP	GO:0038066	p38MAPK cascade	9/1201	53/18670	0.006237163	0.080274049	0.068720278	PJA2/SPHK1/XDH/CYLD/AGER/RELL1/MAP3K3/DUSP1/PER1	9	-2.333333333
BP	GO:0031579	membrane raft organization	8/1201	24/18670	8.319E-05	0.005100764	0.004366616	ANXA2/ANXA2P2/CAV1/MYADM/DOCK2/PTPRC/FLOT2/CAV2	8	-2.121320344
BP	GO:0030206	chondroitin sulfate biosynthetic process	8/1201	26/18670	0.000157438	0.008260953	0.007071961	DSE/CSGALNACT2/CHSY1/VCAN/CHST11/CHST15/DCN/CSPG4	8	-2.828427125
BP	GO:0071711	basement membrane organization	8/1201	26/18670	0.000157438	0.008260953	0.007071961	ITGB1/NID1/PHLDB2/PXDN/COL4A1/LAMB3/NID2/LAMB1	8	-2.828427125
BP	GO:0050650	chondroitin sulfate proteoglycan biosynthetic process	8/1201	31/18670	0.000596161	0.021402957	0.018322449	DSE/CSGALNACT2/CHSY1/VCAN/CHST11/CHST15/DCN/CSPG4	8	-2.828427125
BP	GO:0045907	positive regulation of vasoconstriction	8/1201	32/18670	0.000750536	0.023877002	0.020440407	F2R/HRH1/RHOA/PTGS2/CAV1/PTAFR/ICAM1/CD38	8	-2.828427125
BP	GO:0042533	tumor necrosis factor biosynthetic process	8/1201	34/18670	0.001155209	0.031054056	0.026584474	THBS1/APP/AGER/CYBB/AKAP12/TLR1/PSEN1/ERRFI1	8	-2.121320344
BP	GO:0042534	regulation of tumor necrosis factor biosynthetic process	8/1201	34/18670	0.001155209	0.031054056	0.026584474	THBS1/APP/AGER/CYBB/AKAP12/TLR1/PSEN1/ERRFI1	8	-2.121320344
BP	GO:1902991	regulation of amyloid precursor protein catabolic process	8/1201	35/18670	0.001414181	0.034298608	0.02936204	PRNP/PICALM/APP/ROCK1/LYN/AGER/SPON1/FLOT2	8	-1.414213562
BP	GO:0071709	membrane assembly	8/1201	36/18670	0.001717173	0.039372321	0.033705498	ANXA2/ANXA2P2/CAV1/STX2/TLCD1/UGCG/FLOT2/CAV2	8	-1.414213562
BP	GO:0006623	protein targeting to vacuole	8/1201	37/18670	0.00206922	0.043067321	0.036868681	LAMP2/AP4M1/WASH3P/NEDD4/NCOA4/M6PR/AP3B1/VPS37D	8	-0.707106781
BP	GO:0032506	cytokinetic process	8/1201	39/18670	0.002941872	0.053718779	0.045987084	ALKBH4/MYH9/SNX9/RHOA/SPIRE1/SPIRE2/ANLN/KIF20B	8	-1.414213562
BP	GO:0061462	protein localization to lysosome	8/1201	40/18670	0.00347374	0.059312716	0.05077589	LAMP2/AP4M1/WASH3P/LAMTOR4/NEDD4/NCOA4/M6PR/AP3B1	8	-0.707106781
BP	GO:1903053	regulation of extracellular matrix organization	8/1201	41/18670	0.004077145	0.062727788	0.053699435	FAP/PHLDB2/DDR2/ETS1/ANTXR1/HAS2/COLGALT1/LRP1	8	-2.828427125
BP	GO:0044088	regulation of vacuole organization	8/1201	42/18670	0.004758182	0.068021814	0.058231496	MTM1/ANXA2/PINK1/ANXA2P2/RALB/FEZ2/NPRL3/NPRL2	8	-1.414213562
BP	GO:0001953	negative regulation of cell-matrix adhesion	8/1201	43/18670	0.005523088	0.074847618	0.064074868	THBS1/CORO1C/MMP14/PHLDB2/POSTN/MAP4K4/LRP1/SERPINE1	8	-2.828427125
BP	GO:0045773	positive regulation of axon extension	8/1201	43/18670	0.005523088	0.074847618	0.064074868	NRP1/FN1/ILK/MACF1/LRP1/PAFAH1B1/MAP1B/CXCL12	8	-2.828427125
BP	GO:0051489	regulation of filopodium assembly	8/1201	44/18670	0.00637821	0.081457977	0.069733804	NRP1/DOCK11/MYO10/TGFB3/DPYSL3/RAB17/TGFBR1/ZMYND8	8	-1.414213562
BP	GO:0042535	positive regulation of tumor necrosis factor biosynthetic process	7/1201	20/18670	0.000165086	0.008579781	0.007344901	THBS1/APP/AGER/CYBB/AKAP12/TLR1/PSEN1	7	-1.889822365
BP	GO:0006622	protein targeting to lysosome	7/1201	21/18670	0.00023394	0.011297415	0.009671389	LAMP2/AP4M1/WASH3P/NEDD4/NCOA4/M6PR/AP3B1	7	-1.133893419
BP	GO:0045992	negative regulation of embryonic development	7/1201	26/18670	0.000996779	0.028038277	0.024002753	COL5A2/SULF1/GATA3/FUZ/COL5A1/SFRP2/TBX2	7	-0.377964473
BP	GO:0048143	astrocyte activation	7/1201	27/18670	0.001271735	0.032429253	0.02776174	APP/AGER/C5AR1/NR1D1/LRP1/PSEN1/BACE2	7	-1.889822365
BP	GO:0042730	fibrinolysis	7/1201	28/18670	0.001602609	0.038023644	0.032550936	THBS1/FAP/PLAU/PLAUR/ANXA2/ANXA2P2/SERPINE1	7	-2.645751311
BP	GO:1904994	regulation of leukocyte adhesion to vascular endothelial cell	7/1201	28/18670	0.001602609	0.038023644	0.032550936	ETS1/RHOA/ITGA4/PTAFR/KLF4/ICAM1/CXCL12	7	-2.645751311
BP	GO:0006929	substrate-dependent cell migration	7/1201	29/18670	0.001996749	0.042233572	0.036154932	ITGA2/NRP1/FN1/NRP2/SNAI2/VEGFC/PTPRC	7	-2.645751311
BP	GO:1903393	positive regulation of adherens junction organization	7/1201	31/18670	0.003006045	0.05413857	0.046346454	IQGAP1/NRP1/LIMS1/ROCK1/MAP4K4/DUSP3/COL16A1	7	-2.645751311
BP	GO:0001569	branching involved in blood vessel morphogenesis	7/1201	32/18670	0.003637587	0.059443806	0.050888113	EDNRA/NRP1/TGFBR2/COL4A1/ACVR1/SFRP2/SIRT6	7	-1.889822365
BP	GO:1901890	positive regulation of cell junction assembly	7/1201	33/18670	0.004365075	0.064553433	0.055262316	IQGAP1/NRP1/LIMS1/ROCK1/MAP4K4/CAV1/COL16A1	7	-2.645751311
BP	GO:0017004	cytochrome complex assembly	7/1201	34/18670	0.005197263	0.07290865	0.062414974	UQCR10/BCS1L/UQCC1/COA3/COA4/PET100/HCCS	7	1.889822365
BP	GO:0001881	receptor recycling	7/1201	35/18670	0.006143034	0.079437285	0.068003949	ANXA2/VAMP3/ANXA2P2/PSEN1/ECE1/OPTN/PLEKHJ1	7	-1.889822365
BP	GO:0032689	negative regulation of interferon-gamma production	7/1201	35/18670	0.006143034	0.079437285	0.068003949	PRNP/INHBA/AXL/GATA3/PDCD1LG2/HAVCR2/CD274	7	-1.889822365
BP	GO:0098751	bone cell development	7/1201	35/18670	0.006143034	0.079437285	0.068003949	FBN1/NOTCH2/FLI1/ANXA2/SH2B3/ANXA2P2/PAFAH1B1	7	-2.645751311
BP	GO:0003417	growth plate cartilage development	7/1201	36/18670	0.007211345	0.088233876	0.075534455	COL12A1/TGFBR2/COL6A3/ANXA2/ANXA2P2/MATN3/COL6A2	7	-2.645751311
BP	GO:0071634	regulation of transforming growth factor beta production	7/1201	36/18670	0.007211345	0.088233876	0.075534455	THBS1/ITGAV/ITGB6/HIF1A/CDH3/PTGS2/LUM	7	-2.645751311
BP	GO:0034405	response to fluid shear stress	7/1201	37/18670	0.008411174	0.095689003	0.081916571	PDGFRB/ETS1/HAS2/TGFB3/PTGS2/ADAM9/KLF4	7	-2.645751311
BP	GO:0038083	peptidyl-tyrosine autophosphorylation	7/1201	37/18670	0.008411174	0.095689003	0.081916571	IQGAP1/ABL2/TNK2/SLA/LYN/CAV1/GREM1	7	-1.889822365
BP	GO:0031581	hemidesmosome assembly	6/1201	12/18670	4.61688E-05	0.003315038	0.002837908	LAMA3/LAMC2/ITGA6/COL17A1/LAMB3/LAMC1	6	-2.449489743
BP	GO:0044794	positive regulation by host of viral process	6/1201	16/18670	0.000319935	0.013991412	0.011977641	IGF2R/ANXA2/ANXA2P2/STOM/CSF1R/CAV2	6	-2.449489743
BP	GO:0050655	dermatan sulfate proteoglycan metabolic process	6/1201	16/18670	0.000319935	0.013991412	0.011977641	DSE/CSGALNACT2/VCAN/DCN/CSPG4/IDUA	6	-1.632993162
BP	GO:0071360	cellular response to exogenous dsRNA	6/1201	17/18670	0.000467641	0.017971258	0.015384671	CGAS/RALB/CAV1/COLEC12/IRF3/MUL1	6	-1.632993162
BP	GO:0045056	transcytosis	6/1201	18/18670	0.000663487	0.022044292	0.018871477	PICALM/AGER/LRP1/RAB17/CLTC/PTAFR	6	-0.816496581
BP	GO:0010042	response to manganese ion	6/1201	20/18670	0.001239655	0.031759602	0.027188471	APP/EIF2S1/D2HGDH/PTGS2/BACE1/ADAM9	6	-1.632993162
BP	GO:0006123	mitochondrial electron transport, cytochrome c to oxygen	6/1201	21/18670	0.001641941	0.038455236	0.032920409	COX5B/COX6A1/COX7C/COX4I1/COX6B1/NDUFA4	6	2.449489743
BP	GO:0019646	aerobic electron transport chain	6/1201	21/18670	0.001641941	0.038455236	0.032920409	COX5B/COX6A1/COX7C/COX4I1/COX6B1/NDUFA4	6	2.449489743
BP	GO:1903392	negative regulation of adherens junction organization	6/1201	21/18670	0.001641941	0.038455236	0.032920409	THBS1/CORO1C/MMP14/PHLDB2/LRP1/RDX	6	-2.449489743
BP	GO:0071359	cellular response to dsRNA	6/1201	22/18670	0.002136108	0.044154315	0.037799224	CGAS/RALB/CAV1/COLEC12/IRF3/MUL1	6	-1.632993162
BP	GO:1901889	negative regulation of cell junction assembly	6/1201	23/18670	0.002734637	0.051458319	0.04405197	THBS1/CORO1C/MMP14/PHLDB2/ROCK1/LRP1	6	-2.449489743
BP	GO:0001919	regulation of receptor recycling	6/1201	24/18670	0.003450412	0.059264928	0.050734981	ANXA2/VAMP3/ANXA2P2/PSEN1/ECE1/OPTN	6	-2.449489743
BP	GO:0050687	negative regulation of defense response to virus	6/1201	24/18670	0.003450412	0.059264928	0.050734981	IL2RA/TKFC/TARBP2/FGL2/MUL1/SEC14L1	6	-0.816496581
BP	GO:0031639	plasminogen activation	6/1201	25/18670	0.004296605	0.064179865	0.054942516	THBS1/PLAU/PGK1/ANXA2/ANXA2P2/SERPINE1	6	-2.449489743
BP	GO:0035459	cargo loading into vesicle	6/1201	25/18670	0.004296605	0.064179865	0.054942516	SEC23A/PICALM/SEC24D/SEC31A/KIF13A/SEC24A	6	-2.449489743
BP	GO:0051894	positive regulation of focal adhesion assembly	6/1201	25/18670	0.004296605	0.064179865	0.054942516	IQGAP1/NRP1/LIMS1/ROCK1/MAP4K4/COL16A1	6	-2.449489743
BP	GO:0090025	regulation of monocyte chemotaxis	6/1201	25/18670	0.004296605	0.064179865	0.054942516	LYN/SERPINE1/CCR1/DUSP1/GREM1/CXCL12	6	-2.449489743
BP	GO:0050820	positive regulation of coagulation	6/1201	27/18670	0.006433643	0.081457977	0.069733804	THBS1/F2R/F3/SERPINE1/PSEN1/PRDX2	6	-1.632993162
BP	GO:0002691	regulation of cellular extravasation	6/1201	28/18670	0.007751197	0.090574482	0.077538179	AGER/ITGA4/XG/PTAFR/ICAM1/CXCL12	6	-1.632993162
BP	GO:0001765	membrane raft assembly	5/1201	13/18670	0.000909126	0.02652996	0.022711527	ANXA2/ANXA2P2/CAV1/FLOT2/CAV2	5	-1.341640786
BP	GO:0003157	endocardium development	5/1201	13/18670	0.000909126	0.02652996	0.022711527	ANXA2/ANXA2P2/ACVR1/NRG1/OVOL2	5	-1.341640786
BP	GO:0030205	dermatan sulfate metabolic process	5/1201	13/18670	0.000909126	0.02652996	0.022711527	DSE/VCAN/DCN/CSPG4/IDUA	5	-1.341640786
BP	GO:0038065	collagen-activated signaling pathway	5/1201	13/18670	0.000909126	0.02652996	0.022711527	ITGA2/DDR2/COL4A1/COL1A1/COL4A2	5	-2.236067977
BP	GO:0030207	chondroitin sulfate catabolic process	5/1201	14/18670	0.001339667	0.033534703	0.028708083	VCAN/ARSB/DCN/CSPG4/IDUA	5	-1.341640786
BP	GO:0001921	positive regulation of receptor recycling	5/1201	15/18670	0.001903783	0.04090136	0.035014465	ANXA2/VAMP3/ANXA2P2/PSEN1/ECE1	5	-2.236067977
BP	GO:0032486	Rap protein signal transduction	5/1201	15/18670	0.001903783	0.04090136	0.035014465	RAP2C/RAP1A/TIMP2/SGSM3/RDX	5	-1.341640786
BP	GO:0045410	positive regulation of interleukin-6 biosynthetic process	5/1201	15/18670	0.001903783	0.04090136	0.035014465	APP/AGER/TLR1/STAT3/PTAFR	5	-1.341640786
BP	GO:0050651	dermatan sulfate proteoglycan biosynthetic process	5/1201	15/18670	0.001903783	0.04090136	0.035014465	DSE/CSGALNACT2/VCAN/DCN/CSPG4	5	-2.236067977
BP	GO:0022038	corpus callosum development	5/1201	16/18670	0.002623715	0.050669937	0.043377059	NIN/ZEB2/LPAR1/CDK5/PAFAH1B1	5	-1.341640786
BP	GO:1902992	negative regulation of amyloid precursor protein catabolic process	5/1201	16/18670	0.002623715	0.050669937	0.043377059	PRNP/PICALM/ROCK1/SPON1/FLOT2	5	-1.341640786
BP	GO:0002693	positive regulation of cellular extravasation	5/1201	17/18670	0.003522078	0.059312716	0.05077589	AGER/ITGA4/XG/PTAFR/ICAM1	5	-1.341640786
BP	GO:0061298	retina vasculature development in camera-type eye	5/1201	17/18670	0.003522078	0.059312716	0.05077589	PDGFRB/NRP1/HIF1A/COL4A1/PDGFRA	5	-2.236067977
BP	GO:1904996	positive regulation of leukocyte adhesion to vascular endothelial cell	5/1201	17/18670	0.003522078	0.059312716	0.05077589	ETS1/RHOA/ITGA4/PTAFR/ICAM1	5	-2.236067977
BP	GO:1905331	negative regulation of morphogenesis of an epithelium	5/1201	17/18670	0.003522078	0.059312716	0.05077589	PHLDB2/SULF1/GATA3/STAT1/TBX2	5	-0.447213595
BP	GO:2000811	negative regulation of anoikis	5/1201	17/18670	0.003522078	0.059312716	0.05077589	ITGB1/ITGA5/SNAI2/MCL1/CAV1	5	-2.236067977
BP	GO:0036035	osteoclast development	5/1201	18/18670	0.004621537	0.06671885	0.057116067	FBN1/NOTCH2/ANXA2/ANXA2P2/PAFAH1B1	5	-2.236067977
BP	GO:0051895	negative regulation of focal adhesion assembly	5/1201	18/18670	0.004621537	0.06671885	0.057116067	THBS1/CORO1C/MMP14/PHLDB2/LRP1	5	-2.236067977
BP	GO:0034063	stress granule assembly	5/1201	19/18670	0.005944484	0.078166383	0.066915966	EIF2S1/CIRBP/DYNC1H1/DDX3X/G3BP1	5	-1.341640786
BP	GO:0071800	podosome assembly	5/1201	19/18670	0.005944484	0.078166383	0.066915966	MSN/RHOA/ASAP1/LCP1/SH3PXD2B	5	-2.236067977
BP	GO:0097709	connective tissue replacement	5/1201	20/18670	0.00751276	0.089421337	0.076551005	F2R/HIF1A/ROCK1/AGER/PPP3CA	5	-1.341640786
BP	GO:1902993	positive regulation of amyloid precursor protein catabolic process	5/1201	20/18670	0.00751276	0.089421337	0.076551005	PICALM/APP/LYN/AGER/SPON1	5	-1.341640786
BP	GO:1903599	positive regulation of autophagy of mitochondrion	5/1201	20/18670	0.00751276	0.089421337	0.076551005	HIF1A/PINK1/OPTN/ATP5IF1/MUL1	5	-1.341640786
BP	GO:0033483	gas homeostasis	4/1201	10/18670	0.002614211	0.050669937	0.043377059	CIAO3/HIF1A/SOD2/CAV1	4	-1
BP	GO:0038063	collagen-activated tyrosine kinase receptor signaling pathway	4/1201	10/18670	0.002614211	0.050669937	0.043377059	DDR2/COL4A1/COL1A1/COL4A2	4	-2
BP	GO:1990535	neuron projection maintenance	4/1201	10/18670	0.002614211	0.050669937	0.043377059	PRNP/APP/PSEN1/MAP1A	4	-2
BP	GO:0032060	bleb assembly	4/1201	11/18670	0.003900172	0.061690541	0.052811478	LPAR1/ROCK1/ANLN/EMP1	4	-2
BP	GO:0046007	negative regulation of activated T cell proliferation	4/1201	11/18670	0.003900172	0.061690541	0.052811478	PRNP/PDCD1LG2/PRKAR1A/CD274	4	-2
BP	GO:0070106	interleukin-27-mediated signaling pathway	4/1201	11/18670	0.003900172	0.061690541	0.052811478	JAK1/STAT1/IL6ST/STAT3	4	-2
BP	GO:0070757	interleukin-35-mediated signaling pathway	4/1201	11/18670	0.003900172	0.061690541	0.052811478	JAK1/STAT1/IL6ST/STAT3	4	-2
BP	GO:0071803	positive regulation of podosome assembly	4/1201	11/18670	0.003900172	0.061690541	0.052811478	MSN/RHOA/ASAP1/LCP1	4	-2
BP	GO:0030208	dermatan sulfate biosynthetic process	4/1201	12/18670	0.005554936	0.074847618	0.064074868	DSE/VCAN/DCN/CSPG4	4	-2
BP	GO:0051549	positive regulation of keratinocyte migration	4/1201	12/18670	0.005554936	0.074847618	0.064074868	MAP4K4/HAS2/ADAM9/FGF7	4	-2
BP	GO:0060368	regulation of Fc receptor mediated stimulatory signaling pathway	4/1201	12/18670	0.005554936	0.074847618	0.064074868	LYN/CD47/RAP1A/PTPRC	4	-2
BP	GO:0070486	leukocyte aggregation	4/1201	12/18670	0.005554936	0.074847618	0.064074868	MSN/HAS2/CD44/STK10	4	-2
BP	GO:0002430	complement receptor mediated signaling pathway	4/1201	13/18670	0.00761974	0.089421337	0.076551005	FPR3/C3AR1/C5AR1/FPR1	4	-2
BP	GO:0010838	positive regulation of keratinocyte proliferation	4/1201	13/18670	0.00761974	0.089421337	0.076551005	NOTCH2/CDH3/HAS2/FGF7	4	-2
BP	GO:0010839	negative regulation of keratinocyte proliferation	4/1201	13/18670	0.00761974	0.089421337	0.076551005	CD109/SNAI2/KLF9/PTPRK	4	-2
BP	GO:0019511	peptidyl-proline hydroxylation	4/1201	13/18670	0.00761974	0.089421337	0.076551005	P4HA2/P4HTM/P4HA3/CRTAP	4	-1
BP	GO:0034214	protein hexamerization	4/1201	13/18670	0.00761974	0.089421337	0.076551005	LRRC8C/LRRC8A/PANX1/YME1L1	4	-2
BP	GO:0050966	detection of mechanical stimulus involved in sensory perception of pain	4/1201	13/18670	0.00761974	0.089421337	0.076551005	ITGA2/CACNB3/BACE1/CXCL12	4	-1
BP	GO:0061430	bone trabecula morphogenesis	4/1201	13/18670	0.00761974	0.089421337	0.076551005	COL1A1/PLXNB1/MMP2/GREM1	4	-1
BP	GO:0061469	regulation of type B pancreatic cell proliferation	4/1201	13/18670	0.00761974	0.089421337	0.076551005	FMC1/NR1D1/ERRFI1/MEN1	4	0
BP	GO:0070831	basement membrane assembly	4/1201	13/18670	0.00761974	0.089421337	0.076551005	PHLDB2/PXDN/LAMB3/LAMB1	4	-2
BP	GO:1902285	semaphorin-plexin signaling pathway involved in neuron projection guidance	4/1201	13/18670	0.00761974	0.089421337	0.076551005	PLXNC1/NRP1/NRP2/PLXNB1	4	-1
BP	GO:1904925	positive regulation of autophagy of mitochondrion in response to mitochondrial depolarization	4/1201	13/18670	0.00761974	0.089421337	0.076551005	PINK1/OPTN/ATP5IF1/MUL1	4	-1
CC	GO:0030055	cell-substrate junction	82/1233	412/19717	3.45241E-21	1.439E-18	1.12444E-18	ACTN1/FAP/ITGB1/ITGAV/TPM4/IQGAP1/PLAU/MSN/ITGA5/ANXA5/MYH9/CORO1C/PPFIBP1/PDGFRB/ITGA2/MMP14/NRP1/ITGA6/ITGB6/HSPG2/PLAUR/CAPN2/TNC/TLN1/IGF2R/PHLDB2/DDR2/SVIL/ILK/PALLD/RSU1/VCL/LIMS1/LIMA1/FLNA/JAK1/MAP4K4/ATAT1/PARVA/ITGBL1/RHOA/SNTB2/COL17A1/CD44/AHNAK/ADGRE5/LCP1/EPB41L2/LRP1/AFAP1/ACTB/ITGA4/AKAP12/RPS11/CAV1/GNB2/FERMT2/ARHGAP31/ACTR3/TLE2/RND3/NUMB/ITGB5/MAP2K1/CLTC/ADAM9/RPL18/MRC2/NEXN…	82	-7.509343773
CC	GO:0005925	focal adhesion	81/1233	405/19717	4.41411E-21	1.439E-18	1.12444E-18	ACTN1/FAP/ITGB1/ITGAV/TPM4/IQGAP1/PLAU/MSN/ITGA5/ANXA5/MYH9/CORO1C/PPFIBP1/PDGFRB/ITGA2/MMP14/NRP1/ITGA6/ITGB6/HSPG2/PLAUR/CAPN2/TNC/TLN1/IGF2R/PHLDB2/DDR2/SVIL/ILK/PALLD/RSU1/VCL/LIMS1/LIMA1/FLNA/JAK1/MAP4K4/ATAT1/PARVA/ITGBL1/RHOA/SNTB2/CD44/AHNAK/ADGRE5/LCP1/EPB41L2/LRP1/AFAP1/ACTB/ITGA4/AKAP12/RPS11/CAV1/GNB2/FERMT2/ARHGAP31/ACTR3/TLE2/RND3/NUMB/ITGB5/MAP2K1/CLTC/ADAM9/RPL18/MRC2/NEXN/CSPG4/C…	81	-7.444444444
CC	GO:0005924	cell-substrate adherens junction	81/1233	408/19717	7.16458E-21	1.5571E-18	1.21672E-18	ACTN1/FAP/ITGB1/ITGAV/TPM4/IQGAP1/PLAU/MSN/ITGA5/ANXA5/MYH9/CORO1C/PPFIBP1/PDGFRB/ITGA2/MMP14/NRP1/ITGA6/ITGB6/HSPG2/PLAUR/CAPN2/TNC/TLN1/IGF2R/PHLDB2/DDR2/SVIL/ILK/PALLD/RSU1/VCL/LIMS1/LIMA1/FLNA/JAK1/MAP4K4/ATAT1/PARVA/ITGBL1/RHOA/SNTB2/CD44/AHNAK/ADGRE5/LCP1/EPB41L2/LRP1/AFAP1/ACTB/ITGA4/AKAP12/RPS11/CAV1/GNB2/FERMT2/ARHGAP31/ACTR3/TLE2/RND3/NUMB/ITGB5/MAP2K1/CLTC/ADAM9/RPL18/MRC2/NEXN/CSPG4/C…	81	-7.444444444
CC	GO:0062023	collagen-containing extracellular matrix	72/1233	406/19717	6.45702E-16	1.05249E-13	8.2242E-14	THBS1/FBN1/COL5A2/ADAM19/LAMA3/VCAN/COL5A3/ANXA5/LAMC2/NID1/COL12A1/ITGA6/ADAMTS2/LTBP2/FN1/COL15A1/HSPG2/COL6A3/COL3A1/TNC/SRPX/ADAMTS15/GPC6/MXRA5/TIMP3/COL8A1/SPARC/SULF1/POSTN/LOXL2/PXDN/LAMA4/ANXA2/FGL2/COL1A2/COL17A1/COL18A1/DCN/F3/COL4A1/ANXA2P2/MATN3/TGFBI/LAMB3/COL1A1/COL5A1/TGFB3/MST1/SERPINE1/NID2/TIMP2/CTHRC1/COL4A2/LAMB1/LUM/SFRP2/ANGPTL2/PKM/CTSB/MMP2/ADAMTS4/LMAN1/SPON1/LAMC1/CPA3/…	72	-8.249579114
CC	GO:0005743	mitochondrial inner membrane	62/1233	473/19717	2.51798E-08	1.26286E-06	9.86803E-07	PAM16/MRPS33/ATP5MF/DNAJC30/RCC1L/MRPL53/NDUFA7/ATP5MC2/NDUFA5/PMPCB/NDUFA3/UQCR10/SLC25A24/SFXN4/COX5B/LYN/COX6A1/BCS1L/SPG7/COQ9/MRPS26/MTG1/PINK1/DNAJC19/NDUFB10/SLC25A29/SMDT1/NDUFB2/MRPL34/MRPL55/STAT3/MRPS34/MRPL24/COX7C/UQCR11/MRPL57/PSEN1/SLC25A10/MTG2/COX4I1/NME4/LETMD1/YME1L1/UQCC1/COA3/NDUFA2/TIMM44/HIGD2A/COX6B1/SLC25A42/BDH1/PET100/UQCRH/ATP5MG/NDUFS7/SLC25A1/NDUFA4/NDUFB8/HCCS/FDXR/…	62	6.096006096
CC	GO:0031252	cell leading edge	60/1233	403/19717	3.21201E-10	2.61779E-08	2.04554E-08	ACTN1/FAP/ITGB1/MYO5A/ITGAV/IQGAP1/SLC39A14/ITGA5/MYH9/CORO1C/APBB2/CLIP1/MTM1/TLN1/PHLDB2/SNX9/ILK/APP/PALLD/FGD6/LIMA1/ROCK1/CCDC88A/WASH3P/PARVA/ANTXR1/ANXA2/RHOA/MTMR6/WIPF1/CD44/MACF1/LCP1/MYO10/SSH1/PLEK2/IFIT5/PTPRK/DYSF/SAMSN1/STX2/DIAPH1/FERMT2/ARHGAP31/MYADM/FRMD4B/CDK5/DPYSL3/PAFAH1B1/ACTR3/FAM89B/IQGAP2/CDC42BPB/SRCIN1/CSPG4/ARPIN/ENAH/RDX/HIP1R/FLOT2	60	-6.196773354
CC	GO:0030667	secretory granule membrane	54/1233	298/19717	1.21037E-12	1.57832E-10	1.2333E-10	CD109/ITGAV/LHFPL2/IQGAP1/TLR2/PLAU/FCGR2A/RAB31/LAMP2/RAB27A/SIRPA/GLIPR1/PLAUR/ITPR2/MAGT1/IGF2R/ICA1/CD93/SPARC/RAP2C/RHOA/CD47/C3AR1/TMC6/CD44/COPB1/C5AR1/ADGRE5/CYBB/RAP1A/STK10/NRAS/CAV1/PCDH7/DIAPH1/FPR1/RAB18/STXBP2/DGAT1/PSEN1/ATP6V1D/STOM/IQGAP2/SURF4/PTAFR/TMEM30A/CD300A/PTPRC/RAB24/CD38/LAIR1/TMEM184A/FLOT2/CAV2	54	-5.44331054
CC	GO:0005911	cell-cell junction	52/1233	459/19717	2.42839E-05	0.000545969	0.000426621	ACTN1/ITGB1/IQGAP1/HEG1/CLIC4/ITGA5/KIRREL1/MYH9/ITGA6/TMOD3/ILK/APP/VCL/LIMS1/PDLIM5/CDH3/FLNA/TRAF4/CYTH2/ANXA2/RAP2C/LYN/RHOA/FRMD6/COL17A1/PANX1/AHNAK/LCP2/MTDH/PPP3CA/CAMSAP3/CNKSR1/ARVCF/PTPRK/EVPL/CDH11/CLMP/MYO1E/LIN7B/MYADM/FRMD4B/WDR1/CRB3/ACTR3/CDC42BPB/SGSM3/STRN/CLDN15/TGFBR1/RDX/FLOT2/PVR	52	-4.160251472
CC	GO:0005759	mitochondrial matrix	52/1233	469/19717	4.32874E-05	0.000806382	0.000630108	PTCD1/PAM16/FASTK/MRPS33/ALDH1L2/MRPL53/NR3C1/NDUFA7/ACOT9/PMPCB/ECI1/PYCR2/NAGS/MPST/MRPS26/MTG1/ATG4D/DNAJC19/TXN2/POLRMT/SOD2/MRM1/D2HGDH/IVD/DGUOK/SSBP1/SDHAF3/SMDT1/HAGH/MRPL34/MRPL55/AADAT/MRPS34/SUOX/MRPL24/BCAT2/MRPL57/MTG2/NME4/DHRS2/ACP6/TIMM44/NAXD/OXCT1/PUS1/BDH1/MDH2/MCAT/TST/NDUFS7/NDUFB8/FDXR	52	5.547001962
CC	GO:0005788	endoplasmic reticulum lumen	47/1233	309/19717	1.35485E-08	7.36134E-07	5.75216E-07	THBS1/FBN1/COL5A2/VCAN/ARSB/COL5A3/CALU/COL12A1/FN1/COL15A1/PDGFC/COL6A3/PLAUR/COL3A1/P4HA2/TNC/HSPA13/FKBP14/APP/COL8A1/GPX8/KTN1/EVA1A/COLGALT1/COL1A2/COL17A1/COL18A1/COL4A1/MATN3/COL1A1/COL5A1/ERAP1/PTGS2/COL4A2/LAMB1/BACE1/ARSJ/P4HA3/CRTAP/FSTL1/SPON1/LAMC1/COL11A1/SUMF2/MEN1/COL6A2/COL16A1	47	-6.563924617
CC	GO:0010008	endosome membrane	45/1233	479/19717	0.004240504	0.033717179	0.02634665	ANTXR2/PLIN3/RAB31/LAMP2/CORO1C/RAB27A/WDR44/WDR83/SNX6/MYO1B/MMGT1/SPHK1/SPPL2B/RAB23/WASH3P/ANTXR1/LAMTOR4/ANXA2/RAP2C/MRC1/VAMP3/EHD2/KIF13A/PMEPA1/GGA1/CAV1/ATP6V0E2/STARD3NL/BACE1/PSEN1/ECE1/RAB17/GNPNAT1/OPTN/CLTC/LITAF/AP1G2/TAB1/VPS28/ABHD17A/VPS37D/CD274/TMEM184A/RAB11FIP3/RAB11FIP4	45	-2.236067977
CC	GO:0005938	cell cortex	43/1233	308/19717	6.35957E-07	2.43908E-05	1.9059E-05	TPM4/MYH9/CORO1C/LAMC2/AKAP13/CAPN2/ITPR2/PHLDB2/SNX9/EXOC5/CALD1/FLNA/ANXA2/STIM1/RHOA/WIPF1/SPIRE1/LLGL2/FCHSD1/EPB41L2/MYO10/ACTB/CNKSR1/AKAP12/CAV1/DYNC1H1/SPIRE2/FERMT2/ANLN/MYADM/NEDD4/PSEN1/WDR1/PAFAH1B1/ACTR3/RND3/ARV1/TRAK1/EXOC2/CAP1/RDX/HIP1R/FLOT2	43	-4.117461399
CC	GO:0005874	microtubule	43/1233	416/19717	0.000844271	0.009329911	0.007290405	MYO5A/IQGAP1/KATNAL1/REEP3/CLIP1/NIN/NEK6/SVIL/DNAL4/ATAT1/CDK5RAP3/HID1/DCXR/CYLD/STIM1/SNTB2/MACF1/KIF13A/CAMSAP3/DYSF/CLMP/DYNC1H1/GAS8/ROR2/TUBB6/CDK5/NAV1/PAFAH1B1/KIF20B/TUBGCP6/KIFC2/BAG2/KIF2A/TTLL3/CLTC/CDC27/CCT6A/NEK7/MAP1B/SLAIN2/MAP4/MAP1A/DPYSL2	43	-3.202469977
CC	GO:0098857	membrane microdomain	42/1233	316/19717	3.11992E-06	0.00011301	8.83064E-05	ITGB1/IQGAP1/PRNP/TLR2/KIRREL1/LAMP2/CORO1C/F2R/TGFBR2/CAPN2/GNAI3/PGK1/APP/SULF1/MALL/CAVIN1/LAMTOR4/HAS2/ANXA2/LYN/STIM1/AHNAK/LCP2/EHD2/FAS/PTGS2/SPRED1/TLR1/DYSF/CAV1/MYADM/BACE1/PSEN1/SMPD2/STOM/PRKAR1A/CAVIN3/ICAM1/PTPRC/TGFBR1/FLOT2/CAV2	42	-5.554920599
CC	GO:0098589	membrane region	42/1233	328/19717	8.02328E-06	0.000261559	0.000204383	ITGB1/IQGAP1/PRNP/TLR2/KIRREL1/LAMP2/CORO1C/F2R/TGFBR2/CAPN2/GNAI3/PGK1/APP/SULF1/MALL/CAVIN1/LAMTOR4/HAS2/ANXA2/LYN/STIM1/AHNAK/LCP2/EHD2/FAS/PTGS2/SPRED1/TLR1/DYSF/CAV1/MYADM/BACE1/PSEN1/SMPD2/STOM/PRKAR1A/CAVIN3/ICAM1/PTPRC/TGFBR1/FLOT2/CAV2	42	-5.554920599
CC	GO:0045121	membrane raft	41/1233	315/19717	6.86183E-06	0.000235469	0.000183996	ITGB1/IQGAP1/PRNP/TLR2/KIRREL1/LAMP2/CORO1C/F2R/TGFBR2/CAPN2/GNAI3/PGK1/APP/SULF1/MALL/CAVIN1/LAMTOR4/HAS2/ANXA2/LYN/STIM1/AHNAK/LCP2/EHD2/FAS/PTGS2/SPRED1/TLR1/CAV1/MYADM/BACE1/PSEN1/SMPD2/STOM/PRKAR1A/CAVIN3/ICAM1/PTPRC/TGFBR1/FLOT2/CAV2	41	-5.466081666
CC	GO:0005769	early endosome	40/1233	350/19717	0.0001687	0.002391135	0.001868436	MYO5A/RAB31/F2R/NRP1/PICALM/SNX6/MYO1B/AP4M1/IGF2R/MMGT1/SPHK1/PICK1/APP/RABEP2/WASH3P/WASHC5/ANXA2/LRP1/PMEPA1/GGA1/RAP1A/MIB2/DYSF/CAV1/RIN3/HAVCR2/ECPAS/BACE1/PSEN1/RAB17/NUMB/WASHC4/MAP2K1/LITAF/VPS28/TRAK1/FKBP15/CD274/TMEM184A/PLEKHJ1	40	-2.846049894
CC	GO:0030133	transport vesicle	40/1233	392/19717	0.001598697	0.01612039	0.012596495	SEC23A/PLIN3/RAB27A/CNIH1/STX11/PICALM/CRISPLD2/IGF2R/ICA1/PICK1/APP/TMED7/CCDC88A/SEC24D/MCFD2/AP1S1/SNTB2/VAMP3/COPB1/SEC31A/SEC24A/ROGDI/STX2/BACE1/PSEN1/DPYSL3/M6PR/SLC6A9/SYT17/CLTC/SYTL1/AP1G2/LMAN1/SURF4/CPA3/ARCN1/TMEM30A/TGFA/TMEM184A/CAV2	40	-3.794733192
CC	GO:0030135	coated vesicle	38/1233	289/19717	1.16361E-05	0.000327085	0.000255585	SEC23A/ARFGAP3/RAB27A/CNIH1/PICALM/IGF2R/SNX9/APP/TEPSIN/YIPF5/TMED7/CCDC88A/SEC24D/MCFD2/TNK2/MALL/IL7R/AP1S1/VAMP3/COPB1/SEC31A/LRP1/SEC24A/MYO1E/ROR2/ECPAS/ECE1/M6PR/NUMB/CLTC/AP1G2/LMAN1/ARCN1/AP3B1/IDUA/CCDC115/HIP1R/TGFA	38	-3.893314107
CC	GO:0030139	endocytic vesicle	38/1233	303/19717	3.39539E-05	0.000670847	0.000524201	ITGAV/TLR2/RAB31/LAMP2/PICALM/IGF2R/LPAR1/SPHK1/PICK1/NCF2/SPARC/RAB23/CD163/VAMP3/MSR1/LRP1/MPEG1/CYBB/RAP1A/TLR1/ANXA3/DYSF/CAV1/COLEC12/LPAR2/ATP6V0E2/MYO1E/ROR2/STXBP2/ECPAS/RAB17/ITGB5/CLTC/RAB24/HIP1R/FLOT2/RAB11FIP3/RAB11FIP4	38	-2.91998558
CC	GO:0033267	axon part	37/1233	382/19717	0.005542075	0.041589722	0.032498265	MYO5A/IQGAP1/APBB2/ITGA2/NRP1/NIN/ILK/APP/PALLD/HIF1A/SETX/CYTH2/SPOCK1/AP1S1/SPG7/PINK1/LRP1/SSH1/CPEB4/ACTB/ITGA4/ACTR10/DYNC1H1/TIMP2/USP9X/CDK5/NAV1/PSEN1/DPYSL3/PAFAH1B1/KIF20B/MAPK8IP3/TRAK1/FKBP15/AP3B1/MAP1B/MAP1A	37	-4.109974683
CC	GO:0030027	lamellipodium	36/1233	193/19717	3.08368E-09	1.82778E-07	1.42823E-07	FAP/ITGB1/ITGAV/SLC39A14/CORO1C/APBB2/ILK/APP/PALLD/FGD6/ROCK1/CCDC88A/WASH3P/PARVA/ANTXR1/RHOA/CD44/MYO10/SSH1/PLEK2/DYSF/STX2/FERMT2/ARHGAP31/CDK5/DPYSL3/ACTR3/FAM89B/IQGAP2/CDC42BPB/SRCIN1/CSPG4/ARPIN/ENAH/RDX/FLOT2	36	-4.333333333
CC	GO:0098798	mitochondrial protein complex	35/1233	262/19717	1.80768E-05	0.000436522	0.000341099	PAM16/MRPS33/ATP5MF/MRPL53/NDUFA7/ATP5MC2/NDUFA5/PMPCB/NDUFA3/UQCR10/COX6A1/BCS1L/SPG7/MRPS26/MTG1/DNAJC19/NDUFB10/POLRMT/SMDT1/NDUFB2/MRPL34/MRPL55/MRPS34/MRPL24/MRPL57/MTG2/COX4I1/COA3/NDUFA2/UQCRH/ATP5MG/NDUFS7/NDUFA4/NDUFB8/UQCRQ	35	5.916079783
CC	GO:0060205	cytoplasmic vesicle lumen	33/1233	338/19717	0.007545157	0.04870735	0.038059989	THBS1/ACTN1/ARSB/RAB27A/FN1/CRISPLD2/C1orf35/CAB39/PYGL/APP/TIMP3/VCL/PGAM1/SPARC/ROCK1/SRGN/ANXA2/VEGFC/PSMD2/TGFB3/PSMD1/DPP7/SERPINE1/ACTR10/DYNC1H1/TIMP2/BACE1/PKM/ACAA1/APRT/DOCK2/CAP1/DDX3X	33	-4.351941399
CC	GO:0031983	vesicle lumen	33/1233	339/19717	0.007873578	0.050329145	0.039327262	THBS1/ACTN1/ARSB/RAB27A/FN1/CRISPLD2/C1orf35/CAB39/PYGL/APP/TIMP3/VCL/PGAM1/SPARC/ROCK1/SRGN/ANXA2/VEGFC/PSMD2/TGFB3/PSMD1/DPP7/SERPINE1/ACTR10/DYNC1H1/TIMP2/BACE1/PKM/ACAA1/APRT/DOCK2/CAP1/DDX3X	33	-4.351941399
CC	GO:0034774	secretory granule lumen	32/1233	321/19717	0.006255904	0.043968739	0.034357232	THBS1/ACTN1/ARSB/RAB27A/FN1/CRISPLD2/C1orf35/CAB39/PYGL/APP/TIMP3/VCL/PGAM1/SPARC/ROCK1/SRGN/ANXA2/VEGFC/PSMD2/TGFB3/PSMD1/DPP7/SERPINE1/ACTR10/DYNC1H1/TIMP2/PKM/ACAA1/APRT/DOCK2/CAP1/DDX3X	32	-4.242640687
CC	GO:0001726	ruffle	31/1233	172/19717	8.59101E-08	3.50084E-06	2.73556E-06	ACTN1/FAP/ITGB1/MYO5A/ITGAV/IQGAP1/ITGA5/MYH9/CORO1C/CLIP1/MTM1/TLN1/SNX9/PALLD/FGD6/LIMA1/ROCK1/ANXA2/RHOA/MTMR6/WIPF1/MACF1/LCP1/MYO10/IFIT5/SAMSN1/DIAPH1/MYADM/FRMD4B/RDX/HIP1R	31	-5.208553759
CC	GO:0044455	mitochondrial membrane part	30/1233	229/19717	0.000100059	0.001509965	0.001179889	PAM16/ATP5MF/NDUFA7/ATP5MC2/RHOT2/NDUFA5/NDUFA3/UQCR10/LYN/COX6A1/BCS1L/SPG7/PINK1/DNAJC19/NDUFB10/SMDT1/NDUFB2/COX4I1/COA3/NDUFA2/FIS1/MUL1/BDH1/PET100/UQCRH/ATP5MG/NDUFS7/NDUFA4/NDUFB8/UQCRQ	30	4.38178046
CC	GO:0005802	trans-Golgi network	29/1233	236/19717	0.000389658	0.004793528	0.003745669	RAB31/ARFGAP3/MYO1B/AP4M1/IGF2R/SNX9/PICK1/APP/TEPSIN/POSTN/CBY1/TRAPPC6A/AP1S1/VAMP3/TGFBI/KIF13A/RGS20/FAM91A1/BACE1/RIC1/M6PR/OPTN/GOLT1A/SYT17/CLTC/BACE2/TBC1D23/PLEKHJ1/LAP3	29	-2.04264872
CC	GO:0150034	distal axon	29/1233	285/19717	0.006790878	0.046121381	0.03603931	MYO5A/IQGAP1/APBB2/ITGA2/NRP1/NIN/ILK/APP/PALLD/SETX/CYTH2/AP1S1/PINK1/LRP1/SSH1/CPEB4/ACTB/ITGA4/TIMP2/USP9X/CDK5/PSEN1/DPYSL3/PAFAH1B1/KIF20B/MAPK8IP3/TRAK1/FKBP15/MAP1B	29	-3.528211425
CC	GO:0098858	actin-based cell projection	27/1233	208/19717	0.000253308	0.003238366	0.002530464	ITGB1/MYO5A/ITGAV/CLIC4/MSN/ARL4C/ITGA6/TPRN/MTM1/MYO1B/APP/WASH3P/ANTXR1/DCXR/CD44/FOXA1/LCP1/MYO10/DYNC1H1/CDK5/PAFAH1B1/SYTL1/PDGFRA/IQGAP2/SRCIN1/ENAH/RDX	27	-2.501851166
CC	GO:0005604	basement membrane	26/1233	95/19717	8.83195E-11	8.22633E-09	6.42807E-09	FBN1/LAMA3/LAMC2/NID1/ITGA6/FN1/COL15A1/HSPG2/TNC/TIMP3/COL8A1/SPARC/LOXL2/LAMA4/ANXA2/COL17A1/COL18A1/COL4A1/ANXA2P2/TGFBI/LAMB3/COL5A1/NID2/COL4A2/LAMB1/LAMC1	26	-5.099019514
CC	GO:0043292	contractile fiber	26/1233	234/19717	0.003209086	0.027897657	0.021799267	ACTN1/TPM4/CORO1C/TMOD3/MTM1/SVIL/ILK/PALLD/FHOD3/VCL/FBXO32/PDLIM5/CALD1/FLNA/PARVA/AHNAK/PPP3CA/FERMT2/MYL5/MMP2/AHNAK2/NEXN/PSMA6/TPM3/PPP1R12A/BAG3	26	-4.706787243
CC	GO:0030426	growth cone	25/1233	171/19717	6.33268E-05	0.001058695	0.000827266	MYO5A/IQGAP1/APBB2/NRP1/NIN/APP/PALLD/SETX/CYTH2/PINK1/LRP1/SSH1/CPEB4/ITGA4/TIMP2/USP9X/CDK5/PSEN1/DPYSL3/PAFAH1B1/KIF20B/MAPK8IP3/TRAK1/FKBP15/MAP1B	25	-3.4
CC	GO:0030427	site of polarized growth	25/1233	176/19717	0.000101899	0.001509965	0.001179889	MYO5A/IQGAP1/APBB2/NRP1/NIN/APP/PALLD/SETX/CYTH2/PINK1/LRP1/SSH1/CPEB4/ITGA4/TIMP2/USP9X/CDK5/PSEN1/DPYSL3/PAFAH1B1/KIF20B/MAPK8IP3/TRAK1/FKBP15/MAP1B	25	-3.4
CC	GO:0044448	cell cortex part	25/1233	184/19717	0.000207992	0.002767572	0.002162585	TPM4/MYH9/AKAP13/CAPN2/PHLDB2/SNX9/EXOC5/CALD1/FLNA/STIM1/WIPF1/LLGL2/FCHSD1/EPB41L2/ACTB/ANLN/MYADM/WDR1/ACTR3/ARV1/EXOC2/CAP1/RDX/HIP1R/FLOT2	25	-3
CC	GO:0101002	ficolin-1-rich granule	25/1233	185/19717	0.000226513	0.002953735	0.002308053	TNFAIP6/ARSB/LAMP2/CRISPLD2/SIRPA/C1orf35/CAB39/PYGL/VCL/CD93/PGAM1/PDAP1/RHOA/FGL2/PSMD2/COPB1/ACTR10/TIMP2/DIAPH1/FPR1/PKM/CTSB/CD300A/PGM1/DDX3X	25	-4.2
CC	GO:0044449	contractile fiber part	25/1233	221/19717	0.003003169	0.026460353	0.020676156	ACTN1/TPM4/CORO1C/TMOD3/MTM1/SVIL/ILK/PALLD/FHOD3/VCL/FBXO32/PDLIM5/FLNA/PARVA/AHNAK/PPP3CA/FERMT2/MYL5/MMP2/AHNAK2/NEXN/PSMA6/TPM3/PPP1R12A/BAG3	25	-4.6
CC	GO:0030016	myofibril	25/1233	224/19717	0.003589726	0.029256266	0.022860886	ACTN1/TPM4/CORO1C/TMOD3/MTM1/SVIL/ILK/PALLD/FHOD3/VCL/FBXO32/PDLIM5/CALD1/FLNA/PARVA/AHNAK/PPP3CA/FERMT2/MMP2/AHNAK2/NEXN/PSMA6/TPM3/PPP1R12A/BAG3	25	-5
CC	GO:0030662	coated vesicle membrane	24/1233	182/19717	0.000431818	0.005119003	0.003999996	SEC23A/ARFGAP3/CNIH1/PICALM/IGF2R/TEPSIN/TMED7/SEC24D/MCFD2/IL7R/AP1S1/VAMP3/COPB1/SEC31A/SEC24A/ROR2/M6PR/CLTC/AP1G2/LMAN1/ARCN1/AP3B1/HIP1R/TGFA	24	-3.265986324
CC	GO:0005581	collagen trimer	23/1233	87/19717	2.24839E-09	1.62884E-07	1.27278E-07	COL5A2/COL5A3/COL12A1/COL15A1/COL6A3/COL3A1/LOX/COL8A1/COL1A2/COL17A1/COL18A1/DCN/COL4A1/MSR1/COL1A1/COL5A1/COLEC12/CTHRC1/COL4A2/LUM/COL11A1/COL6A2/COL16A1	23	-4.795831523
CC	GO:0098800	inner mitochondrial membrane protein complex	23/1233	135/19717	1.02555E-05	0.000318408	0.000248804	PAM16/ATP5MF/NDUFA7/ATP5MC2/NDUFA5/NDUFA3/UQCR10/COX6A1/BCS1L/SPG7/DNAJC19/NDUFB10/SMDT1/NDUFB2/COX4I1/COA3/NDUFA2/UQCRH/ATP5MG/NDUFS7/NDUFA4/NDUFB8/UQCRQ	23	4.795831523
CC	GO:0005798	Golgi-associated vesicle	23/1233	178/19717	0.00074954	0.008425863	0.006583981	SEC23A/ARFGAP3/CNIH1/IGF2R/APP/YIPF5/TMED7/SPPL2B/CCDC88A/SEC24D/MCFD2/AP1S1/COPB1/SEC31A/SEC24A/ECPAS/BACE1/CLTC/AP1G2/LMAN1/ARCN1/CCDC115/TGFA	23	-3.127716211
CC	GO:0042581	specific granule	22/1233	160/19717	0.000411737	0.004971343	0.003884614	ITGAV/PLAU/RAB27A/PLAUR/VCL/CD93/CD47/C3AR1/TMC6/CYBB/RAP1A/STK10/ANXA3/TIMP2/STXBP2/DGAT1/ACAA1/ATP6V1D/STOM/DOCK2/TMEM30A/LAIR1	22	-2.984810029
CC	GO:0005681	spliceosomal complex	22/1233	185/19717	0.002817524	0.025164731	0.019663755	PRKRIP1/WDR83/BUD31/SNRNP70/LSM8/LUC7L2/LUC7L/SNRNP35/CIRBP/U2AF1L4/SUGP1/LSM7/ZMAT5/CACTIN/SNRPA/YJU2/LUC7L3/SNRPE/CCDC12/LSM4/SNRPA1/SNRPF	22	4.69041576
CC	GO:0070820	tertiary granule	21/1233	164/19717	0.001397986	0.014701399	0.011487693	TNFAIP6/PLAU/LAMP2/SIRPA/CD93/RAP2C/RHOA/CD47/TMC6/COPB1/CYBB/NRAS/TIMP2/DIAPH1/FPR1/STXBP2/STOM/PTAFR/CD300A/LAIR1/PGM1	21	-3.709704134
CC	GO:0030496	midbody	21/1233	173/19717	0.002710937	0.024549038	0.019182651	ALKBH4/IQGAP1/CLIC4/GNAI3/SVIL/EXOC5/CYLD/ANXA2/RHOA/KIF13A/SSH1/RALB/ANLN/KIF20B/ANKRD54/EXOC2/RDX/SHCBP1/RAB11FIP3/LAP3/RAB11FIP4	21	-2.836832573
CC	GO:0030017	sarcomere	21/1233	204/19717	0.017037215	0.087750318	0.068568218	ACTN1/TPM4/CORO1C/TMOD3/MTM1/ILK/PALLD/FHOD3/FBXO32/PDLIM5/FLNA/PARVA/PPP3CA/FERMT2/MMP2/AHNAK2/NEXN/PSMA6/TPM3/PPP1R12A/BAG3	21	-4.582575695
CC	GO:0044420	extracellular matrix component	20/1233	51/19717	8.63776E-12	9.38636E-10	7.33452E-10	FBN1/COL5A2/LAMA3/COL5A3/LAMC2/COL12A1/COL15A1/COL3A1/TNC/COL8A1/COL1A2/COL4A1/LAMB3/COL1A1/COL5A1/COL4A2/LAMB1/LUM/LAMC1/COL11A1	20	-4.472135955
CC	GO:0030863	cortical cytoskeleton	20/1233	116/19717	3.18107E-05	0.000648143	0.00050646	TPM4/MYH9/AKAP13/CAPN2/SNX9/CALD1/FLNA/WIPF1/LLGL2/FCHSD1/EPB41L2/ACTB/ANLN/MYADM/WDR1/ACTR3/CAP1/RDX/HIP1R/FLOT2	20	-2.683281573
CC	GO:0030136	clathrin-coated vesicle	20/1233	188/19717	0.014104893	0.077280591	0.060387158	RAB27A/PICALM/IGF2R/SNX9/TNK2/MALL/IL7R/AP1S1/VAMP3/LRP1/MYO1E/ROR2/ECE1/M6PR/NUMB/CLTC/AP1G2/AP3B1/HIP1R/TGFA	20	-2.683281573
CC	GO:0070469	respiratory chain	19/1233	100/19717	1.20399E-05	0.000327085	0.000255585	NDUFA7/NDUFA5/NDUFA3/UQCR10/COX6A1/BCS1L/NDUFB10/NDUFB2/UQCR11/COX4I1/COA3/NDUFA2/HIGD2A/COX6B1/UQCRH/NDUFS7/NDUFA4/NDUFB8/UQCRQ	19	4.358898944
CC	GO:0030175	filopodium	19/1233	104/19717	2.15461E-05	0.000501716	0.000392041	ITGB1/MYO5A/ITGAV/MSN/ARL4C/ITGA6/MTM1/MYO1B/APP/WASH3P/ANTXR1/LCP1/MYO10/DYNC1H1/CDK5/IQGAP2/SRCIN1/ENAH/RDX	19	-2.98240454
CC	GO:0005884	actin filament	19/1233	111/19717	5.50831E-05	0.000970653	0.00075847	ACTN1/MYO5A/TPM4/IQGAP1/AKAP13/MYO1B/SPECC1/PALLD/PDLIM5/FLNA/GAS7/WIPF1/LCP1/GNG12/PLS3/WDR1/DPYSL3/FKBP15/TPM3	19	-4.358898944
CC	GO:0030666	endocytic vesicle membrane	19/1233	167/19717	0.008403553	0.051016509	0.039864369	TLR2/RAB31/LAMP2/PICALM/PICK1/RAB23/CD163/VAMP3/MSR1/LRP1/CYBB/TLR1/ANXA3/CAV1/COLEC12/ATP6V0E2/ROR2/CLTC/HIP1R	19	-2.98240454
CC	GO:0031256	leading edge membrane	19/1233	170/19717	0.010085989	0.058433173	0.04565976	FAP/ITGB1/ITGAV/ITGA5/CORO1C/TLN1/ANTXR1/RHOA/MTMR6/CD44/MACF1/LCP1/PLEK2/IFIT5/PTPRK/DIAPH1/FERMT2/CSPG4/HIP1R	19	-3.900067476
CC	GO:0005775	vacuolar lumen	19/1233	172/19717	0.011350076	0.063795256	0.049849699	VCAN/ARSB/LAMP2/PDGFRB/HSPG2/GPC6/ANXA2/DCN/TPP1/LIPA/PSMD1/DPP7/ACTR10/DYNC1H1/LUM/CTSB/CSPG4/IDUA/CAP1	19	-3.441236008
CC	GO:0042383	sarcolemma	18/1233	136/19717	0.002053848	0.019407374	0.015164949	ITGB1/CORO1C/COL6A3/VCL/CACNB3/ANXA2/SGCB/SLMAP/AHNAK/PPP3CA/TGFB3/DYSF/CAV1/PSEN1/AHNAK2/RDX/COL6A2/CAV2	18	-3.771236166
CC	GO:0098803	respiratory chain complex	17/1233	85/19717	1.69818E-05	0.000425852	0.000332761	NDUFA7/NDUFA5/NDUFA3/UQCR10/COX6A1/BCS1L/NDUFB10/NDUFB2/COX4I1/COA3/NDUFA2/COX6B1/UQCRH/NDUFS7/NDUFA4/NDUFB8/UQCRQ	17	4.123105626
CC	GO:0030864	cortical actin cytoskeleton	17/1233	90/19717	3.69517E-05	0.000708604	0.000553704	MYH9/AKAP13/CAPN2/SNX9/CALD1/WIPF1/LLGL2/FCHSD1/EPB41L2/ANLN/MYADM/WDR1/ACTR3/CAP1/RDX/HIP1R/FLOT2	17	-2.182820625
CC	GO:0030117	membrane coat	17/1233	96/19717	8.64238E-05	0.001374349	0.001073918	SEC23A/ARFGAP3/PICALM/AP4M1/IGF2R/TEPSIN/TMED7/SEC24D/AP1S1/COPB1/SEC31A/SEC24A/CLTC/AP1G2/ARCN1/AP3B1/HIP1R	17	-1.697749375
CC	GO:0048475	coated membrane	17/1233	96/19717	8.64238E-05	0.001374349	0.001073918	SEC23A/ARFGAP3/PICALM/AP4M1/IGF2R/TEPSIN/TMED7/SEC24D/AP1S1/COPB1/SEC31A/SEC24A/CLTC/AP1G2/ARCN1/AP3B1/HIP1R	17	-1.697749375
CC	GO:1904813	ficolin-1-rich granule lumen	17/1233	124/19717	0.001843036	0.017935219	0.014014604	TNFAIP6/ARSB/CRISPLD2/C1orf35/CAB39/PYGL/VCL/PGAM1/PDAP1/FGL2/PSMD2/ACTR10/TIMP2/PKM/CTSB/PGM1/DDX3X	17	-3.152963125
CC	GO:0005766	primary lysosome	17/1233	155/19717	0.01709247	0.087750318	0.068568218	ARSB/LAMP2/GLIPR1/MAGT1/ANXA2/C3AR1/PSMD1/DPP7/ACTR10/DYNC1H1/FPR1/STXBP2/PSEN1/STOM/SURF4/TMEM30A/CAP1	17	-3.152963125
CC	GO:0042582	azurophil granule	17/1233	155/19717	0.01709247	0.087750318	0.068568218	ARSB/LAMP2/GLIPR1/MAGT1/ANXA2/C3AR1/PSMD1/DPP7/ACTR10/DYNC1H1/FPR1/STXBP2/PSEN1/STOM/SURF4/TMEM30A/CAP1	17	-3.152963125
CC	GO:0005746	mitochondrial respiratory chain	16/1233	88/19717	9.99521E-05	0.001509965	0.001179889	NDUFA7/NDUFA5/NDUFA3/UQCR10/COX6A1/BCS1L/NDUFB10/NDUFB2/COX4I1/COA3/NDUFA2/UQCRH/NDUFS7/NDUFA4/NDUFB8/UQCRQ	16	4
CC	GO:0044853	plasma membrane raft	16/1233	109/19717	0.001200572	0.01283234	0.010027208	CORO1C/F2R/TGFBR2/CAVIN1/HAS2/STIM1/LCP2/EHD2/PTGS2/SPRED1/CAV1/SMPD2/PRKAR1A/CAVIN3/FLOT2/CAV2	16	-3
CC	GO:1990204	oxidoreductase complex	16/1233	112/19717	0.001607094	0.01612039	0.012596495	KAT2A/NDUFA7/NDUFA5/NCF2/NDUFA3/UQCR10/BCS1L/NDUFB10/CYBB/NDUFB2/NDUFA2/UQCRH/NDUFS7/NDUFA4/NDUFB8/UQCRQ	16	3
CC	GO:0030660	Golgi-associated vesicle membrane	16/1233	114/19717	0.001937775	0.018579838	0.014518311	SEC23A/ARFGAP3/CNIH1/TMED7/SPPL2B/SEC24D/MCFD2/AP1S1/COPB1/SEC31A/SEC24A/CLTC/AP1G2/LMAN1/ARCN1/TGFA	16	-2.5
CC	GO:0032153	cell division site	15/1233	68/19717	1.54183E-05	0.000402109	0.000314208	ITGB1/MYH9/SVIL/LIMA1/RHOA/SPIRE1/SSH1/SPIRE2/ANLN/TUBGCP6/RND3/RDX/MEN1/RAB11FIP3/RAB11FIP4	15	-1.290994449
CC	GO:0035579	specific granule membrane	15/1233	91/19717	0.000493973	0.005751252	0.004494036	ITGAV/PLAU/PLAUR/CD93/CD47/C3AR1/TMC6/CYBB/RAP1A/STK10/DGAT1/ATP6V1D/STOM/TMEM30A/LAIR1	15	-2.840187787
CC	GO:0005913	cell-cell adherens junction	15/1233	117/19717	0.006271615	0.043968739	0.034357232	ACTN1/MYH9/ITGA6/TMOD3/VCL/PDLIM5/CDH3/ANXA2/LYN/CAMSAP3/ARVCF/CDH11/RDX/FLOT2/PVR	15	-2.323790008
CC	GO:0045335	phagocytic vesicle	15/1233	132/19717	0.018031173	0.091134301	0.071212466	ITGAV/TLR2/RAB31/LAMP2/NCF2/RAB23/VAMP3/MPEG1/CYBB/RAP1A/TLR1/ANXA3/ATP6V0E2/STXBP2/ITGB5	15	-2.840187787
CC	GO:0032155	cell division site part	14/1233	63/19717	2.69557E-05	0.000585838	0.000457775	ITGB1/MYH9/SVIL/LIMA1/RHOA/SPIRE1/SSH1/SPIRE2/ANLN/TUBGCP6/RDX/MEN1/RAB11FIP3/RAB11FIP4	14	-1.069044968
CC	GO:0042470	melanosome	14/1233	106/19717	0.00625418	0.043968739	0.034357232	ITGB1/MYO5A/CALU/RAB27A/MMP14/ANXA2/TPP1/ANXA2P2/CTSB/RAB17/CLTC/SYTL1/STOM/SGSM2	14	-2.138089935
CC	GO:0048770	pigment granule	14/1233	106/19717	0.00625418	0.043968739	0.034357232	ITGB1/MYO5A/CALU/RAB27A/MMP14/ANXA2/TPP1/ANXA2P2/CTSB/RAB17/CLTC/SYTL1/STOM/SGSM2	14	-2.138089935
CC	GO:0030120	vesicle coat	13/1233	58/19717	4.7154E-05	0.000854011	0.000667325	SEC23A/ARFGAP3/PICALM/TMED7/SEC24D/AP1S1/COPB1/SEC31A/SEC24A/CLTC/AP1G2/ARCN1/HIP1R	13	-1.941450687
CC	GO:0070821	tertiary granule membrane	13/1233	73/19717	0.000538848	0.006163661	0.004816293	PLAU/SIRPA/CD93/RAP2C/CD47/TMC6/COPB1/CYBB/NRAS/STOM/PTAFR/CD300A/LAIR1	13	-3.050851079
CC	GO:0042641	actomyosin	13/1233	79/19717	0.001164848	0.012658019	0.009890993	ACTN1/MYO5A/TPM4/MYH9/ILK/LIMA1/PDLIM5/LCP1/FERMT2/WDR1/CDC42BPB/TPM3/BAG3	13	-3.605551275
CC	GO:0032588	trans-Golgi network membrane	13/1233	92/19717	0.004660346	0.036608984	0.02860631	RAB31/MYO1B/AP4M1/IGF2R/PICK1/APP/TEPSIN/AP1S1/VAMP3/KIF13A/RIC1/M6PR/CLTC	13	-1.386750491
CC	GO:0032587	ruffle membrane	13/1233	94/19717	0.005605591	0.041589722	0.032498265	FAP/ITGB1/ITGAV/ITGA5/CORO1C/TLN1/RHOA/MTMR6/MACF1/LCP1/IFIT5/DIAPH1/HIP1R	13	-3.050851079
CC	GO:0043202	lysosomal lumen	13/1233	95/19717	0.006132476	0.043968739	0.034357232	VCAN/ARSB/LAMP2/PDGFRB/HSPG2/GPC6/DCN/TPP1/LIPA/LUM/CTSB/CSPG4/IDUA	13	-3.050851079
CC	GO:0032154	cleavage furrow	12/1233	55/19717	0.000120879	0.001751397	0.001368544	ITGB1/MYH9/SVIL/LIMA1/RHOA/SPIRE1/SSH1/SPIRE2/RDX/MEN1/RAB11FIP3/RAB11FIP4	12	-1.154700538
CC	GO:0005901	caveola	12/1233	80/19717	0.003937826	0.031697065	0.024768129	CORO1C/F2R/TGFBR2/CAVIN1/EHD2/PTGS2/SPRED1/CAV1/SMPD2/CAVIN3/FLOT2/CAV2	12	-2.309401077
CC	GO:0005684	U2-type spliceosomal complex	12/1233	90/19717	0.010127222	0.058433173	0.04565976	BUD31/LSM8/LUC7L2/LUC7L/LSM7/YJU2/LUC7L3/SNRPE/CCDC12/LSM4/SNRPA1/SNRPF	12	3.464101615
CC	GO:0031091	platelet alpha granule	12/1233	91/19717	0.011021737	0.062488458	0.048828566	THBS1/ACTN1/CD109/LHFPL2/FN1/APP/SPARC/SRGN/VEGFC/TGFB3/PCDH7/SERPINE1	12	-3.464101615
CC	GO:0030134	COPII-coated ER to Golgi transport vesicle	12/1233	93/19717	0.012992309	0.07178801	0.056095249	SEC23A/CNIH1/APP/YIPF5/TMED7/SEC24D/MCFD2/SEC31A/SEC24A/ECPAS/LMAN1/TGFA	12	-3.464101615
CC	GO:0098644	complex of collagen trimers	11/1233	19/19717	2.59714E-09	1.69333E-07	1.32317E-07	COL5A2/COL5A3/COL3A1/COL8A1/COL1A2/COL4A1/COL1A1/COL5A1/COL4A2/LUM/COL11A1	11	-3.31662479
CC	GO:0032432	actin filament bundle	11/1233	75/19717	0.006707907	0.046037422	0.035973704	ACTN1/TPM4/MYH9/ILK/LIMA1/PDLIM5/LCP1/PLS3/FERMT2/TPM3/BAG3	11	-3.31662479
CC	GO:0031594	neuromuscular junction	11/1233	76/19717	0.007411701	0.048324293	0.037760668	ITGB1/MYH9/F2R/APP/POSTN/SPOCK1/FCHSD1/NRG1/CDK5/PSEN1/PRKAR1A	11	-2.110579412
CC	GO:0120111	neuron projection cytoplasm	11/1233	84/19717	0.015310112	0.081156043	0.063415442	HIF1A/SPG7/ACTR10/DYNC1H1/PAFAH1B1/MAPK8IP3/TRAK1/AP3B1/HIP1R/FLOT2/MAP1A	11	-0.301511345
CC	GO:0000313	organellar ribosome	11/1233	87/19717	0.019505128	0.094905551	0.074159326	MRPS33/MRPL53/NDUFA7/MRPS26/MTG1/MRPL34/MRPL55/MRPS34/MRPL24/MRPL57/MTG2	11	3.31662479
CC	GO:0005761	mitochondrial ribosome	11/1233	87/19717	0.019505128	0.094905551	0.074159326	MRPS33/MRPL53/NDUFA7/MRPS26/MTG1/MRPL34/MRPL55/MRPS34/MRPL24/MRPL57/MTG2	11	3.31662479
CC	GO:0008305	integrin complex	10/1233	31/19717	1.16475E-05	0.000327085	0.000255585	ITGB1/ITGAV/ITGA5/ITGA2/ITGA6/ITGB6/ITGBL1/LYN/ITGA4/ITGB5	10	-3.16227766
CC	GO:0098636	protein complex involved in cell adhesion	10/1233	34/19717	2.89874E-05	0.000609671	0.000476397	ITGB1/ITGAV/ITGA5/ITGA2/ITGA6/ITGB6/ITGBL1/LYN/ITGA4/ITGB5	10	-3.16227766
CC	GO:0001725	stress fiber	10/1233	67/19717	0.008426034	0.051016509	0.039864369	ACTN1/TPM4/MYH9/ILK/LIMA1/PDLIM5/LCP1/FERMT2/TPM3/BAG3	10	-3.16227766
CC	GO:0097517	contractile actin filament bundle	10/1233	67/19717	0.008426034	0.051016509	0.039864369	ACTN1/TPM4/MYH9/ILK/LIMA1/PDLIM5/LCP1/FERMT2/TPM3/BAG3	10	-3.16227766
CC	GO:0005905	clathrin-coated pit	10/1233	69/19717	0.010328553	0.059072077	0.046159001	PICALM/SPHK1/APP/TNK2/ATAT1/AP1S1/LRP1/LRP10/CLTC/HIP1R	10	-0.632455532
CC	GO:0002102	podosome	9/1233	30/19717	6.1281E-05	0.001051452	0.000821606	TPM4/SVIL/PALLD/VCL/ASAP1/LCP1/SH3PXD2A/SH3PXD2B/WDR1	9	-3
CC	GO:0070069	cytochrome complex	9/1233	34/19717	0.000179072	0.002484151	0.001941119	UQCR10/COX6A1/BCS1L/COX4I1/COA3/COX6B1/UQCRH/NDUFA4/UQCRQ	9	3
CC	GO:0005747	mitochondrial respiratory chain complex I	9/1233	50/19717	0.003476437	0.029050245	0.022699901	NDUFA7/NDUFA5/NDUFA3/NDUFB10/NDUFB2/NDUFA2/NDUFS7/NDUFA4/NDUFB8	9	3
CC	GO:0030964	NADH dehydrogenase complex	9/1233	50/19717	0.003476437	0.029050245	0.022699901	NDUFA7/NDUFA5/NDUFA3/NDUFB10/NDUFB2/NDUFA2/NDUFS7/NDUFA4/NDUFB8	9	3
CC	GO:0045271	respiratory chain complex I	9/1233	50/19717	0.003476437	0.029050245	0.022699901	NDUFA7/NDUFA5/NDUFA3/NDUFB10/NDUFB2/NDUFA2/NDUFS7/NDUFA4/NDUFB8	9	3
CC	GO:1904115	axon cytoplasm	9/1233	57/19717	0.008450587	0.051016509	0.039864369	HIF1A/SPG7/ACTR10/DYNC1H1/PAFAH1B1/MAPK8IP3/TRAK1/AP3B1/MAP1A	9	-1
CC	GO:0035577	azurophil granule membrane	9/1233	58/19717	0.0094624	0.055580943	0.043431024	LAMP2/GLIPR1/MAGT1/C3AR1/FPR1/PSEN1/STOM/SURF4/TMEM30A	9	-3
CC	GO:0012507	ER to Golgi transport vesicle membrane	9/1233	62/19717	0.014443229	0.078474875	0.061320374	SEC23A/CNIH1/TMED7/SEC24D/MCFD2/SEC31A/SEC24A/LMAN1/TGFA	9	-3
CC	GO:0005583	fibrillar collagen trimer	8/1233	11/19717	3.18568E-08	1.38471E-06	1.08201E-06	COL5A2/COL5A3/COL3A1/COL1A2/COL1A1/COL5A1/LUM/COL11A1	8	-2.828427125
CC	GO:0098643	banded collagen fibril	8/1233	11/19717	3.18568E-08	1.38471E-06	1.08201E-06	COL5A2/COL5A3/COL3A1/COL1A2/COL1A1/COL5A1/LUM/COL11A1	8	-2.828427125
CC	GO:0043198	dendritic shaft	8/1233	36/19717	0.001434417	0.014845072	0.01159996	KIRREL1/LPAR1/ILK/APP/FLNA/PSEN1/ZMYND8/MAP1A	8	-2.121320344
CC	GO:0030118	clathrin coat	8/1233	46/19717	0.007114937	0.047336112	0.036988502	PICALM/AP4M1/IGF2R/AP1S1/CLTC/AP1G2/AP3B1/HIP1R	8	0
CC	GO:0031258	lamellipodium membrane	7/1233	22/19717	0.000272622	0.003418257	0.00267103	FAP/ITGAV/ANTXR1/CD44/PLEK2/FERMT2/CSPG4	7	-2.645751311
CC	GO:0005685	U1 snRNP	7/1233	37/19717	0.007241832	0.047693679	0.037267906	SNRNP70/LUC7L2/LUC7L/SNRPA/LUC7L3/SNRPE/SNRPF	7	2.645751311
CC	GO:1902562	H4 histone acetyltransferase complex	7/1233	43/19717	0.016389522	0.086177167	0.067338955	KAT2A/DMAP1/ACTB/MCRS1/SGF29/KAT8/MORF4L1	7	1.133893419
CC	GO:0030137	COPI-coated vesicle	6/1233	27/19717	0.005613337	0.041589722	0.032498265	ARFGAP3/TMED7/CCDC88A/COPB1/ARCN1/CCDC115	6	-1.632993162
CC	GO:0030131	clathrin adaptor complex	6/1233	29/19717	0.008097117	0.050762694	0.039666038	PICALM/AP4M1/AP1S1/AP1G2/AP3B1/HIP1R	6	0.816496581
CC	GO:1990752	microtubule end	6/1233	29/19717	0.008097117	0.050762694	0.039666038	MYO5A/CLIP1/NIN/SVIL/CAMSAP3/SLAIN2	6	-1.632993162
CC	GO:0043256	laminin complex	5/1233	10/19717	0.000183362	0.002490668	0.001946211	LAMA3/LAMC2/LAMB3/LAMB1/LAMC1	5	-2.236067977
CC	GO:0030127	COPII vesicle coat	5/1233	15/19717	0.001678859	0.01658509	0.012959612	SEC23A/TMED7/SEC24D/SEC31A/SEC24A	5	-2.236067977
CC	GO:0071437	invadopodium	5/1233	16/19717	0.002317233	0.021583366	0.016865272	FAP/ITGB1/MSN/PLAUR/SVIL	5	-2.236067977
CC	GO:0043034	costamere	5/1233	19/19717	0.005273763	0.040452867	0.031609925	SVIL/ILK/VCL/AHNAK/AHNAK2	5	-2.236067977
CC	GO:0045277	respiratory chain complex IV	5/1233	20/19717	0.006675008	0.046037422	0.035973704	COX6A1/COX4I1/COA3/COX6B1/NDUFA4	5	2.236067977
CC	GO:0097346	INO80-type complex	5/1233	25/19717	0.017658418	0.089947569	0.070285152	ZNHIT1/INO80B/DMAP1/INO80E/MCRS1	5	2.236067977
CC	GO:0070938	contractile ring	4/1233	10/19717	0.002355876	0.021634239	0.016905024	ALKBH4/MYH9/ANLN/KIF20B	4	-1
CC	GO:0002116	semaphorin receptor complex	4/1233	11/19717	0.003519892	0.029050245	0.022699901	PLXNC1/NRP1/NRP2/PLXNB1	4	-1
CC	GO:0005751	mitochondrial respiratory chain complex IV	4/1233	12/19717	0.005020594	0.038969373	0.030450721	COX6A1/COX4I1/COA3/NDUFA4	4	2
CC	GO:0071203	WASH complex	4/1233	13/19717	0.006896732	0.046357417	0.036223749	WASH3P/WASHC5/WASHC4/TBC1D23	4	-1
CC	GO:0005750	mitochondrial respiratory chain complex III	4/1233	14/19717	0.009183585	0.054433615	0.0425345	UQCR10/BCS1L/UQCRH/UQCRQ	4	2
CC	GO:0045275	respiratory chain complex III	4/1233	14/19717	0.009183585	0.054433615	0.0425345	UQCR10/BCS1L/UQCRH/UQCRQ	4	2
CC	GO:0030126	COPI vesicle coat	4/1233	15/19717	0.011912577	0.066384616	0.051873029	ARFGAP3/TMED7/COPB1/ARCN1	4	-2
CC	GO:0071004	U2-type prespliceosome	4/1233	16/19717	0.015111025	0.08075728	0.063103848	LUC7L2/LUC7L/LSM7/LUC7L3	4	2
CC	GO:0071010	prespliceosome	4/1233	16/19717	0.015111025	0.08075728	0.063103848	LUC7L2/LUC7L/LSM7/LUC7L3	4	2
CC	GO:0005847	mRNA cleavage and polyadenylation specificity factor complex	4/1233	17/19717	0.018802004	0.092870504	0.072569138	CPSF4/CPSF2/TUT1/CSNK1A1	4	0
CC	GO:0031092	platelet alpha granule membrane	4/1233	17/19717	0.018802004	0.092870504	0.072569138	CD109/LHFPL2/SPARC/PCDH7	4	-2
CC	GO:0035859	Seh1-associated complex	4/1233	17/19717	0.018802004	0.092870504	0.072569138	NPRL3/WDR24/NPRL2/CASTOR3	4	2
KEGG	hsa05022	Pathways of neurodegeneration - multiple diseases	50/564	475/8076	0.002038942	0.031549946	0.02756243	PRNP/SEM1/ATXN1/CAPN2/ITPR2/NDUFA7/ATP5MC2/NDUFA5/APP/GPX8/DNAL4/NDUFA3/UQCR10/COX5B/EIF2S1/COX6A1/AGER/PSMD2/PINK1/NDUFB10/FAS/PPP3CA/PTGS2/PSMD1/CYBB/NRAS/CSNK1A1/NDUFB2/ACTR10/TUBB6/COX7C/UQCR11/CDK5/PSEN1/UBE2J2/COX4I1/MAP2K7/NDUFA2/OPTN/MAP2K1/COX6B1/PSMA6/NRBF2/UQCRH/NDUFS7/NDUFA4/AXIN1/UBE2G1/NDUFB8/UQCRQ	50	0.282842712
KEGG	hsa04151	PI3K-Akt signaling pathway	46/564	354/8076	2.61673E-05	0.000961649	0.000840109	THBS1/ITGB1/ITGAV/OSMR/GNB4/TLR2/LAMA3/ITGA5/F2R/PDGFRB/LAMC2/ITGA2/ITGA6/ITGB6/FN1/PDGFC/IL2RA/COL6A3/TNC/LPAR1/JAK1/LAMA4/MCL1/IL7R/COL1A2/VEGFC/COL4A1/LAMB3/COL1A1/ITGA4/NRAS/GNG12/LPAR2/GNB2/COL4A2/LAMB1/STK11/ITGB5/MAP2K1/PDGFRA/LAMC1/PPP2R5E/CSF1R/TGFA/COL6A2/FGF7	46	-5.897678246
KEGG	hsa04510	Focal adhesion	44/564	201/8076	4.57484E-12	1.345E-09	1.17501E-09	THBS1/ACTN1/ITGB1/ITGAV/LAMA3/ITGA5/PDGFRB/LAMC2/ITGA2/ITGA6/ITGB6/FN1/PDGFC/COL6A3/CAPN2/TNC/TLN1/ILK/VCL/ROCK1/FLNA/PARVA/LAMA4/RHOA/COL1A2/VEGFC/COL4A1/LAMB3/COL1A1/ACTB/ITGA4/RAP1A/CAV1/DIAPH1/COL4A2/LAMB1/MYL5/ITGB5/MAP2K1/PDGFRA/LAMC1/PPP1R12A/COL6A2/CAV2	44	-6.331738236
KEGG	hsa05010	Alzheimer disease	44/564	369/8076	0.000292751	0.007172398	0.006265897	SEM1/CAPN2/ITPR2/NDUFA7/ATP5MC2/NDUFA5/APP/NDUFA3/UQCR10/COX5B/EIF2S1/COX6A1/AGER/PSMD2/NDUFB10/LRP1/FAS/PPP3CA/PTGS2/PSMD1/CYBB/NRAS/CSNK1A1/NDUFB2/TUBB6/COX7C/UQCR11/CDK5/BACE1/PSEN1/COX4I1/MAP2K7/NDUFA2/MAP2K1/COX6B1/PSMA6/NRBF2/UQCRH/NDUFS7/BACE2/NDUFA4/AXIN1/NDUFB8/UQCRQ	44	0.603022689
KEGG	hsa05165	Human papillomavirus infection	43/564	331/8076	4.85209E-05	0.001585018	0.001384691	THBS1/ITGB1/ITGAV/LAMA3/ITGA5/PDGFRB/LAMC2/ITGA2/ITGA6/ITGB6/FN1/COL6A3/TNC/ATP6V1F/NOTCH2/JAK1/LAMA4/STAT1/COL1A2/LLGL2/COL4A1/LAMB3/FAS/RFNG/COL1A1/PTGS2/ITGA4/NRAS/CSNK1A1/ATP6V0E2/COL4A2/LAMB1/PSEN1/CRB3/PKM/ATP6V1D/IRF3/ITGB5/MAP2K1/LAMC1/PPP2R5E/AXIN1/COL6A2	43	-4.42245854
KEGG	hsa04810	Regulation of actin cytoskeleton	38/564	218/8076	1.07755E-07	1.056E-05	9.22537E-06	ACTN1/ITGB1/ITGAV/IQGAP1/MSN/ITGA5/MYH9/F2R/PDGFRB/ITGA2/ITGA6/ITGB6/FN1/PDGFC/LPAR1/VCL/ROCK1/RHOA/SSH1/ACTB/ITGA4/NRAS/GNG12/LPAR2/ARPC1A/DIAPH1/SSH3/ACTR3/MYL5/ITGB5/MAP2K1/PDGFRA/IQGAP2/PPP1R12A/ENAH/RDX/FGF7/CXCL12	38	-4.866642634
KEGG	hsa05205	Proteoglycans in cancer	35/564	205/8076	5.80239E-07	4.26476E-05	3.72574E-05	THBS1/ITGB1/ITGAV/IQGAP1/TLR2/PLAU/MSN/ITGA5/NUDT16L1/ITGA2/FN1/HSPG2/PLAUR/ITPR2/TIMP3/HIF1A/ROCK1/FLNA/RHOA/COL1A2/CD44/DCN/FAS/COL1A1/ACTB/NRAS/CAV1/STAT3/LUM/MMP2/ITGB5/MAP2K1/PPP1R12A/RDX/CAV2	35	-5.578018081
KEGG	hsa05020	Prion disease	33/564	273/8076	0.001310598	0.024082241	0.021038549	PRNP/SEM1/ITPR2/NDUFA7/ATP5MC2/NDUFA5/NCF2/NDUFA3/UQCR10/COX5B/EIF2S1/COX6A1/PSMD2/NDUFB10/PPP3CA/PSMD1/CYBB/CAV1/NDUFB2/TUBB6/COX7C/UQCR11/COX4I1/NDUFA2/COX6B1/LAMC1/PSMA6/UQCRH/NDUFS7/NDUFA4/NDUFB8/UQCRQ/CAV2	33	1.218543592
KEGG	hsa05016	Huntington disease	33/564	306/8076	0.007957972	0.076986855	0.067256686	POLR2J/SEM1/NDUFA7/ATP5MC2/NDUFA5/GPX8/DNAL4/NDUFA3/UQCR10/COX5B/COX6A1/POLR2H/PSMD2/NDUFB10/SOD2/PSMD1/NDUFB2/ACTR10/TUBB6/COX7C/UQCR11/COX4I1/MAP2K7/NDUFA2/CLTC/COX6B1/PSMA6/NRBF2/UQCRH/NDUFS7/NDUFA4/NDUFB8/UQCRQ	33	2.611164839
KEGG	hsa05012	Parkinson disease	32/564	249/8076	0.00054293	0.011784161	0.010294792	SEM1/ITPR2/NDUFA7/ATP5MC2/GNAI3/NDUFA5/NDUFA3/UQCR10/COX5B/EIF2S1/COX6A1/PSMD2/PINK1/TXN2/NDUFB10/PSMD1/NDUFB2/TUBB6/COX7C/UQCR11/UBE2J2/COX4I1/NDUFA2/DUSP1/COX6B1/PSMA6/UQCRH/NDUFS7/NDUFA4/UBE2G1/NDUFB8/UQCRQ	32	2.121320344
KEGG	hsa04714	Thermogenesis	30/564	231/8076	0.000674009	0.013210579	0.011540928	ADCY7/ATP5MF/NDUFA7/ATP5MC2/NDUFA5/NDUFA3/UQCR10/PRKG1/COX5B/COX6A1/NDUFB10/ACTB/SLC25A29/NRAS/NDUFB2/COX7C/UQCR11/COX4I1/COA3/SIRT6/NDUFA2/COX6B1/COA4/RPS6KA3/UQCRH/ATP5MG/NDUFS7/NDUFA4/NDUFB8/UQCRQ	30	3.651483717
KEGG	hsa04144	Endocytosis	28/564	252/8076	0.009462036	0.086932457	0.07594529	RAB31/ARFGAP3/AGAP3/TGFBR2/IL2RA/SNX6/IGF2R/ARF5/WASHC5/CYTH2/RHOA/ASAP1/WIPF1/EHD2/SH3GLB2/CAV1/ARPC1A/NEDD4/ACTR3/WASHC4/CLTC/PDGFRA/VPS28/VPS37D/TGFBR1/RAB11FIP3/CAV2/RAB11FIP4	28	-1.889822365
KEGG	hsa04512	ECM-receptor interaction	26/564	88/8076	1.20873E-10	1.77683E-08	1.55226E-08	THBS1/ITGB1/ITGAV/LAMA3/ITGA5/LAMC2/ITGA2/ITGA6/ITGB6/FN1/HSPG2/COL6A3/TNC/LAMA4/COL1A2/CD47/CD44/COL4A1/LAMB3/COL1A1/ITGA4/COL4A2/LAMB1/ITGB5/LAMC1/COL6A2	26	-5.099019514
KEGG	hsa04145	Phagosome	26/564	152/8076	1.60802E-05	0.000675367	0.000590009	THBS1/ITGB1/ITGAV/TLR2/FCGR2A/ITGA5/LAMP2/ITGA2/ATP6V1F/NCF2/FCGR3A/MRC1/VAMP3/MSR1/ACTB/CYBB/COLEC12/ATP6V0E2/DYNC1H1/TUBB6/M6PR/ATP6V1D/ITGB5/CD209/MRC2/C1R	26	-4.314554973
KEGG	hsa00190	Oxidative phosphorylation	24/564	133/8076	1.34976E-05	0.000675367	0.000590009	ATP5MF/ATP6V1F/NDUFA7/ATP5MC2/NDUFA5/NDUFA3/UQCR10/COX5B/COX6A1/NDUFB10/NDUFB2/ATP6V0E2/COX7C/UQCR11/COX4I1/ATP6V1D/NDUFA2/COX6B1/UQCRH/ATP5MG/NDUFS7/NDUFA4/NDUFB8/UQCRQ	24	4.490731195
KEGG	hsa05130	Pathogenic Escherichia coli infection	24/564	197/8076	0.005190719	0.061042857	0.053327809	ITGB1/MYO5A/FCGR2A/MYH9/F2R/MYO1B/LPAR1/ROCK1/SEC24D/CYTH2/RHOA/WIPF1/MYO10/FAS/ACTB/SEC24A/LPAR2/MYO1E/ARPC1A/TUBB6/ACTR3/TAB1/TNFRSF10A/CLDN15	24	-2.857738033
KEGG	hsa04015	Rap1 signaling pathway	24/564	210/8076	0.011270511	0.097456774	0.085139466	THBS1/ITGB1/ADCY7/F2R/PDGFRB/PDGFC/TLN1/GNAI3/LPAR1/RHOA/VEGFC/LCP2/RALB/ACTB/RAP1A/NRAS/LPAR2/FPR1/MAP2K1/PDGFRA/CSF1R/ENAH/FYB1/FGF7	24	-4.490731195
KEGG	hsa04611	Platelet activation	21/564	124/8076	0.000120573	0.003544852	0.003096827	ITGB1/ADCY7/FCGR2A/F2R/ITGA2/COL3A1/ITPR2/TLN1/GNAI3/ROCK1/PRKG1/LYN/STIM1/RHOA/COL1A2/LCP2/COL1A1/ACTB/RAP1A/GUCY1B1/PPP1R12A	21	-4.582575695
KEGG	hsa04932	Non-alcoholic fatty liver disease	21/564	150/8076	0.00164661	0.028476669	0.024877577	NDUFA7/NDUFA5/NDUFA3/UQCR10/COX5B/EIF2S1/COX6A1/NDUFB10/FAS/NDUFB2/COX7C/UQCR11/SOCS3/COX4I1/NDUFA2/COX6B1/UQCRH/NDUFS7/NDUFA4/NDUFB8/UQCRQ	21	3.273268354
KEGG	hsa04933	AGE-RAGE signaling pathway in diabetic complications	20/564	100/8076	1.47881E-05	0.000675367	0.000590009	FN1/TGFBR2/COL3A1/STAT1/COL1A2/VEGFC/AGER/F3/COL4A1/COL1A1/TGFB3/CYBB/NRAS/SERPINE1/DIAPH1/STAT3/COL4A2/MMP2/ICAM1/TGFBR1	20	-4.024922359
KEGG	hsa04974	Protein digestion and absorption	18/564	103/8076	0.000242927	0.006492778	0.005672173	COL5A2/COL5A3/COL12A1/COL15A1/COL6A3/COL3A1/COL8A1/COL1A2/COL17A1/COL18A1/COL4A1/COL1A1/COL5A1/COL4A2/CPA3/COL11A1/COL6A2/COL16A1	18	-4.242640687
KEGG	hsa05135	Yersinia infection	18/564	137/8076	0.00676854	0.071069669	0.062087359	ITGB1/FCGR2A/ITGA5/FN1/ROCK1/RHOA/WIPF1/LCP2/ACTB/ITGA4/ARPC1A/MAP2K7/ACTR3/IRF3/MAP2K1/TAB1/RPS6KA3/FYB1	18	-2.357022604
KEGG	hsa04670	Leukocyte transendothelial migration	17/564	114/8076	0.002252306	0.033108901	0.028924353	ACTN1/ITGB1/MSN/GNAI3/NCF2/VCL/ROCK1/RHOA/ACTB/ITGA4/CYBB/RAP1A/MYL5/MMP2/ICAM1/CLDN15/CXCL12	17	-3.152963125
KEGG	hsa04380	Osteoclast differentiation	17/564	128/8076	0.007518484	0.076221869	0.066588386	FCGR2A/TGFBR2/SIRPA/NCF2/JAK1/CYLD/STAT1/FCGR3A/LILRB5/LCP2/PPP3CA/SOCS3/MAP2K7/MAP2K1/TAB1/CSF1R/TGFBR1	17	-3.152963125
KEGG	hsa04926	Relaxin signaling pathway	17/564	129/8076	0.008117662	0.076986855	0.067256686	GNB4/ADCY7/TGFBR2/COL3A1/GNAI3/COL1A2/VEGFC/COL4A1/COL1A1/NRAS/GNG12/GNB2/COL4A2/MAP2K7/MMP2/MAP2K1/TGFBR1	17	-3.152963125
KEGG	hsa05222	Small cell lung cancer	16/564	92/8076	0.000561151	0.011784161	0.010294792	ITGB1/ITGAV/LAMA3/LAMC2/ITGA2/ITGA6/FN1/TRAF4/LAMA4/COL4A1/LAMB3/PTGS2/COL4A2/LAMB1/LAMC1/ZBTB17	16	-3
KEGG	hsa05146	Amoebiasis	16/564	102/8076	0.001762768	0.028791876	0.025152946	ACTN1/TLR2/LAMA3/LAMC2/FN1/COL3A1/VCL/LAMA4/COL1A2/COL4A1/LAMB3/COL1A1/TGFB3/COL4A2/LAMB1/LAMC1	16	-4
KEGG	hsa05145	Toxoplasmosis	16/564	112/8076	0.004629335	0.056709353	0.049542005	ITGB1/TLR2/LAMA3/LAMC2/ITGA6/GNAI3/JAK1/LAMA4/STAT1/LAMB3/TGFB3/STAT3/LAMB1/IL10RA/TAB1/LAMC1	16	-3.5
KEGG	hsa05414	Dilated cardiomyopathy	15/564	96/8076	0.002522452	0.035314326	0.03085104	ITGB1/ITGAV/TPM4/ADCY7/ITGA5/ITGA2/ITGA6/ITGB6/CACNB3/SGCB/TGFB3/ACTB/ITGA4/ITGB5/TPM3	15	-3.356585567
KEGG	hsa05410	Hypertrophic cardiomyopathy	14/564	90/8076	0.003613418	0.046188909	0.040351213	ITGB1/ITGAV/TPM4/ITGA5/ITGA2/ITGA6/ITGB6/CACNB3/SGCB/TGFB3/ACTB/ITGA4/ITGB5/TPM3	14	-3.207134903
KEGG	hsa05100	Bacterial invasion of epithelial cells	12/564	77/8076	0.006712959	0.071069669	0.062087359	ITGB1/ITGA5/FN1/ILK/VCL/RHOA/ACTB/CAV1/ARPC1A/ACTR3/CLTC/CAV2	12	-2.886751346
KEGG	hsa05140	Leishmaniasis	12/564	77/8076	0.006712959	0.071069669	0.062087359	ITGB1/TLR2/FCGR2A/NCF2/JAK1/STAT1/FCGR3A/TGFB3/PTGS2/ITGA4/CYBB/TAB1	12	-2.886751346
KEGG	hsa00532	Glycosaminoglycan biosynthesis - chondroitin sulfate / dermatan sulfate	5/564	20/8076	0.010501785	0.093561356	0.08173638	DSE/CSGALNACT2/CHSY1/CHST11/CHST15	5	-2.236067977
KEGG	hsa00920	Sulfur metabolism	4/564	10/8076	0.003518585	0.046188909	0.040351213	MPST/PAPSS2/SUOX/TST	4	1
MF	GO:0050839	cell adhesion molecule binding	80/1203	499/17697	4.38163E-13	2.06594E-10	1.93714E-10	THBS1/ACTN1/FAP/ITGB1/ITGAV/FBN1/IQGAP1/LAMA3/MSN/ITGA5/PLIN3/MYH9/PPFIBP1/ITGA2/MMP14/ITGA6/PICALM/ITGB6/FN1/LDHA/TMOD3/COL3A1/TLN1/MYO1B/BZW1/PHLDB2/SNX9/ILK/VCL/CC2D1A/LIMA1/POSTN/PDLIM5/CALD1/CDH3/FLNA/KTN1/PARVA/ITGBL1/ANXA2/STAT1/LYN/ASAP1/MACF1/AHNAK/TGFBI/LCP1/ACVR1/COL5A1/SH3GLB2/NRG1/ERC1/ITGA4/ARVCF/EVPL/CDH11/TIMP2/ARHGAP18/ANLN/NPTN/LAMB1/SFRP2/PSEN1/HDLBP/PKM/NUMB/ITGB5/ADAM9/RPL23A…	80	-7.379024326
MF	GO:0003779	actin binding	69/1203	431/17697	1.99946E-11	6.28498E-09	5.89316E-09	ACTN1/ITGB1/ALKBH4/MYO5A/TPM4/KLHL5/MSN/PPP1R18/ABL2/MYH9/CORO1C/MICAL2/TMOD3/TLN1/MYO1B/SVIL/PICK1/PALLD/FHOD3/VCL/LIMA1/PDLIM5/CALD1/FLNA/CCDC88A/WASH3P/PARVA/ANTXR1/SNTB2/GAS7/WIPF1/PANX1/MACF1/SPIRE1/ITPRID2/CROCC/LCP1/EPB41L2/MYO10/SSH1/AFAP1/CAMSAP3/MIB2/PLS3/SPIRE2/MYO1E/ARPC1A/DIAPH1/SSH3/FERMT2/ANLN/FMNL3/WDR1/ACTR3/STK38L/GBP1/IQGAP2/NEXN/FKBP15/TPM3/EPB41L1/CAP1/MAP1B/ENAH/RDX/BCL7B/HI…	69	-5.417363389
MF	GO:0031267	small GTPase binding	51/1203	443/17697	0.000154333	0.009096023	0.008528949	MYO5A/IQGAP1/CORO1C/WDR44/PICALM/AKAP13/RIN2/IPO7/NCF2/FGD6/EXOC5/TRIO/ROCK1/FLNA/ANXA2/LLGL2/DOCK11/NET1/ANXA2P2/BICDL2/GGA1/ERC1/RAP1A/TBC1D17/CAV1/RIN3/GAS8/DIAPH1/ANLN/MCF2L/RIC1/KCTD10/FMNL3/ARHGEF10L/PLEKHG3/OPTN/RGL3/SYTL1/SGSM2/IQGAP2/CDC42BPB/DOCK2/EXOC2/RGL1/SGSM3/TNPO1/MYCBP2/ERRFI1/FMNL2/RAB11FIP3/RAB11FIP4	51	-3.50070021
MF	GO:0017016	Ras GTPase binding	49/1203	429/17697	0.000248512	0.013019263	0.012207602	MYO5A/IQGAP1/CORO1C/WDR44/PICALM/AKAP13/RIN2/IPO7/NCF2/FGD6/EXOC5/TRIO/ROCK1/FLNA/ANXA2/LLGL2/DOCK11/NET1/ANXA2P2/BICDL2/ERC1/RAP1A/TBC1D17/CAV1/RIN3/GAS8/DIAPH1/ANLN/MCF2L/RIC1/KCTD10/FMNL3/ARHGEF10L/PLEKHG3/OPTN/RGL3/SYTL1/SGSM2/IQGAP2/CDC42BPB/DOCK2/EXOC2/RGL1/SGSM3/TNPO1/MYCBP2/FMNL2/RAB11FIP3/RAB11FIP4	49	-3.571428571
MF	GO:0045296	cadherin binding	48/1203	331/17697	5.0986E-07	6.86854E-05	6.44034E-05	ITGB1/IQGAP1/PLIN3/MYH9/PPFIBP1/ITGA6/PICALM/LDHA/TMOD3/TLN1/MYO1B/BZW1/PHLDB2/SNX9/VCL/CC2D1A/LIMA1/PDLIM5/CALD1/CDH3/FLNA/KTN1/PARVA/ANXA2/STAT1/ASAP1/MACF1/AHNAK/ACVR1/SH3GLB2/ERC1/ARVCF/EVPL/CDH11/ARHGAP18/ANLN/PSEN1/HDLBP/PKM/NUMB/RPL23A/BAG3/RPS2/RDX/FMNL2/DDX3X/RPL14/PFKP	48	-4.907477288
MF	GO:0005201	extracellular matrix structural constituent	44/1203	163/17697	1.00069E-15	9.43652E-13	8.84822E-13	THBS1/FBN1/COL5A2/LAMA3/VCAN/COL5A3/LAMC2/NID1/COL12A1/LTBP2/FN1/COL15A1/HSPG2/COL6A3/COL3A1/TNC/SRPX/MXRA5/COL8A1/SPARC/POSTN/PXDN/LAMA4/FGL2/COL1A2/COL17A1/COL18A1/DCN/COL4A1/MATN3/TGFBI/LAMB3/COL1A1/COL5A1/NID2/CTHRC1/COL4A2/LAMB1/LUM/SPON1/LAMC1/COL11A1/COL6A2/COL16A1	44	-6.633249581
MF	GO:0060589	nucleoside-triphosphatase regulator activity	40/1203	344/17697	0.000624481	0.026767518	0.02509875	SEC23A/IQGAP1/ARHGAP21/ARFGAP3/AGAP3/NRP1/SIRPA/RASA3/RIN2/IPO7/RABEP2/TNK2/STARD13/AHSA2P/ASAP1/LLGL2/DNAJC19/AGFG1/DNAJB4/TBC1D17/RIN3/NPRL3/RASAL2/PLXNB1/ARHGAP18/RGS20/ARHGAP31/ARHGEF10L/ARHGAP27/BAG2/SGSM2/IQGAP2/ATP5IF1/DOCK2/NPRL2/SYDE1/SGSM3/ERRFI1/BAG3/TOR1AIP1	40	-1.58113883
MF	GO:0051015	actin filament binding	31/1203	198/17697	1.11149E-05	0.000873442	0.000818989	ACTN1/MYO5A/TPM4/ABL2/MYH9/CORO1C/TLN1/MYO1B/SVIL/PICK1/LIMA1/FLNA/ANTXR1/GAS7/WIPF1/PANX1/MACF1/ITPRID2/LCP1/MYO10/CAMSAP3/PLS3/MYO1E/ARPC1A/FERMT2/WDR1/ACTR3/IQGAP2/NEXN/TPM3/HIP1R	31	-4.130921947
MF	GO:0005539	glycosaminoglycan binding	31/1203	229/17697	0.000186734	0.010358251	0.009712486	THBS1/FBN1/TNFAIP6/PRNP/TLR2/VCAN/COL5A3/ANXA5/LAMC2/NRP1/LTBP2/FN1/TGFBR2/CRISPLD2/ADAMTS15/NRP2/APP/SULF1/POSTN/CD44/DCN/COL5A1/DPYSL3/PAFAH1B1/RNASE7/FSTL1/COL11A1/PTPRC/TMEM184A/HSD17B12/FGF7	31	-5.208553759
MF	GO:0005178	integrin binding	30/1203	132/17697	3.3716E-09	6.35883E-07	5.9624E-07	THBS1/ACTN1/FAP/ITGB1/ITGAV/FBN1/LAMA3/ITGA5/MYH9/ITGA2/MMP14/ITGB6/FN1/COL3A1/TLN1/ILK/ITGBL1/LYN/TGFBI/LCP1/COL5A1/NRG1/TIMP2/LAMB1/SFRP2/ITGB5/ADAM9/ICAM1/COL16A1/CXCL12	30	-5.477225575
MF	GO:0019838	growth factor binding	26/1203	137/17697	1.56612E-06	0.000160965	0.00015093	THBS1/CD109/ITGAV/OSMR/PDGFRB/NRP1/ITGA6/LTBP2/TGFBR2/IL2RA/COL3A1/IGF2R/NRP2/PXDN/COL1A2/COL4A1/ACVR1/COL1A1/COL5A1/TGFB3/IL6ST/IL10RA/DUSP1/PDGFRA/TGFBR1/RPS2	26	-4.706787243
MF	GO:0002020	protease binding	25/1203	128/17697	1.42761E-06	0.000160965	0.00015093	FAP/ITGB1/ITGAV/PRNP/FN1/COL3A1/TIMP3/ANXA2/STIM1/COL1A2/F3/PANX1/PINK1/ANXA2P2/LRP1/COL1A1/SH3PXD2A/SERPINE1/TIMP2/TYSND1/CLTC/ADAMTS4/TNFRSF10A/NDUFS7/FLOT2	25	-3.8
MF	GO:0019955	cytokine binding	21/1203	128/17697	0.000142275	0.008944339	0.008386722	THBS1/ITGB1/CD109/ITGAV/OSMR/NRP1/TGFBR2/IL2RA/NRP2/PXDN/ACVR1/TGFB3/IL13RA1/ITGA4/IL6ST/IL10RA/CCR1/GBP1/GREM1/CSF1R/TGFBR1	21	-4.582575695
MF	GO:0005518	collagen binding	19/1203	67/17697	5.94367E-08	9.34147E-06	8.7591E-06	THBS1/ITGB1/COL5A3/NID1/ITGA2/FN1/DDR2/SPARC/ANTXR1/SPOCK1/CD44/DCN/TGFBI/NID2/LUM/CTSB/ADAM9/MRC2/HSD17B12	19	-4.358898944
MF	GO:0017124	SH3 domain binding	18/1203	130/17697	0.003044635	0.099136046	0.092955605	ADAM19/ADAM12/SIRPA/ILK/LYN/WIPF1/AFAP1L2/AFAP1/ARHGAP31/PLSCR4/DPYSL3/CRB3/ARHGAP27/QKI/ADAM9/ERRFI1/ENAH/HIP1R	18	-2.828427125
MF	GO:0030020	extracellular matrix structural constituent conferring tensile strength	17/1203	41/17697	4.01834E-10	9.47324E-08	8.88265E-08	COL5A2/COL5A3/COL12A1/COL15A1/COL6A3/COL3A1/COL8A1/COL1A2/COL17A1/COL18A1/COL4A1/COL1A1/COL5A1/COL4A2/COL11A1/COL6A2/COL16A1	17	-4.123105626
MF	GO:0004222	metalloendopeptidase activity	17/1203	103/17697	0.00055194	0.024784718	0.023239563	FAP/ADAM19/ADAM12/ADAMTS12/MMP14/ADAMTS2/ADAMTS15/PMPCB/SPG7/BMP1/ECE1/ADAMTS14/YME1L1/MMP2/ADAM9/ADAMTS4/MMP15	17	-2.667891875
MF	GO:0050840	extracellular matrix binding	15/1203	57/17697	4.10079E-06	0.00035155	0.000329633	THBS1/ITGB1/ITGAV/NID1/ITGA2/ITGA6/ADAMTS15/SPARC/ANXA2/SPOCK1/DCN/ANXA2P2/TGFBI/ADAM9/COL11A1	15	-3.872983346
MF	GO:0048029	monosaccharide binding	15/1203	75/17697	0.000133575	0.008944339	0.008386722	P4HA2/IGF2R/PYGL/P4HTM/MRC1/UGP2/COLEC12/M6PR/GNPNAT1/P4HA3/CD209/LMAN1/PLOD1/FBP1/PFKP	15	-2.840187787
MF	GO:0046332	SMAD binding	15/1203	80/17697	0.000282459	0.014018879	0.0131449	COL5A2/TGFBR2/COL3A1/ZEB2/MEF2A/IPO7/FLNA/COL1A2/HMGA2/ACVR1/PMEPA1/USP9X/AXIN1/TGFBR1/MEN1	15	-2.840187787
MF	GO:0043394	proteoglycan binding	11/1203	36/17697	1.68882E-05	0.001225044	0.001148671	THBS1/COL5A3/NID1/ITGA2/FN1/TNC/LRP1/COL5A1/CTSB/PTPRC/FST	11	-3.31662479
MF	GO:0003954	NADH dehydrogenase activity	9/1203	46/17697	0.003364108	0.099136046	0.092955605	NDUFA7/NDUFA5/NDUFA3/NDUFB10/NDUFB2/NDUFA2/NDUFS7/NDUFA4/NDUFB8	9	3
MF	GO:0008137	NADH dehydrogenase (ubiquinone) activity	9/1203	46/17697	0.003364108	0.099136046	0.092955605	NDUFA7/NDUFA5/NDUFA3/NDUFB10/NDUFB2/NDUFA2/NDUFS7/NDUFA4/NDUFB8	9	3
MF	GO:0050136	NADH dehydrogenase (quinone) activity	9/1203	46/17697	0.003364108	0.099136046	0.092955605	NDUFA7/NDUFA5/NDUFA3/NDUFB10/NDUFB2/NDUFA2/NDUFS7/NDUFA4/NDUFB8	9	3
MF	GO:0048407	platelet-derived growth factor binding	7/1203	11/17697	1.70695E-06	0.000160965	0.00015093	PDGFRB/COL3A1/COL1A2/COL4A1/COL1A1/COL5A1/PDGFRA	7	-2.645751311
MF	GO:0050431	transforming growth factor beta binding	7/1203	22/17697	0.000453868	0.021399869	0.020065736	THBS1/CD109/ITGAV/TGFBR2/ACVR1/TGFB3/TGFBR1	7	-2.645751311
MF	GO:0008266	poly(U) RNA binding	7/1203	30/17697	0.003359001	0.099136046	0.092955605	ATXN1/IFIT5/CIRBP/MCRS1/DAZAP1/RBMS2/MSI2	7	0.377964473
MF	GO:0005161	platelet-derived growth factor receptor binding	5/1203	15/17697	0.002430914	0.091694067	0.085977581	ITGA5/PDGFRB/PDGFC/LYN/PDGFRA	5	-2.236067977
MF	GO:0017160	Ral GTPase binding	5/1203	15/17697	0.002430914	0.091694067	0.085977581	EXOC5/FLNA/RGL3/EXOC2/RGL1	5	-1.341640786
MF	GO:0044548	S100 protein binding	5/1203	15/17697	0.002430914	0.091694067	0.085977581	IQGAP1/ANXA2/AGER/AHNAK/ANXA2P2	5	-1.341640786
MF	GO:0008121	ubiquinol-cytochrome-c reductase activity	4/1203	10/17697	0.003201178	0.099136046	0.092955605	UQCR10/UQCR11/UQCRH/UQCRQ	4	2
MF	GO:0016681	oxidoreductase activity, acting on diphenols and related substances as donors, cytochrome as acceptor	4/1203	10/17697	0.003201178	0.099136046	0.092955605	UQCR10/UQCR11/UQCRH/UQCRQ	4	2
